# Supplementary material for: Directed evolution-based discovery of ligands for in vivo restimulation of chimeric antigen receptor T cells
Source: Nat Biomed Eng. 2025 Aug 25;10(4):711–31. doi: 10.1038/s41551-025-01470-0 (PMC13099375; doi:10.1038/s41551-025-01470-0)
Supplement: Supplementary file 2 — Statistical source data. [file 41551_2025_1470_MOESM2_ESM.xlsx]

## Sheet: Fig 1A
day_post_infusion	bbz_copies	cohort
0	0	High
7	0	High
10	0	High
14	16893.9	High
20	140303	High
30	8476.23	High
0	0	Low
6	87659.6	Low
10	22520.1	Low
14	4195.96	Low
20	761.29	Low
29	186.661	Low
0	0	High
8	4352.25	High
11	51112.1	High
15	113587	High
22	30487.8	High
29	46860.2	High
0	0	High
7	1525.45	High
10	125123	High
15	85214	High
20	50480.4	High
30	19201.1	High
0	0	Low
7	32680.4	Low
10	67986.9	Low
14	48989.4	Low
21	36149.3	Low
28	17922.6	Low
0	0	Low
7	1091.78	Low
10	6733.5	Low
14	7163.87	Low
21	1825.68	Low
30	908.56	Low
0	0	Low
7	18.84	Low
10	484.37	Low
14	22925	Low
21	1902.55	Low
30	966.45	Low
0	0	Low
2	7.45705	Low
7	29006.5	Low
10	5204.48	Low
14	2050.93	Low
30	92.6098	Low
0	0	Low
1	40.1152	Low
6	13292	Low
10	10803.5	Low
14	5872.94	Low
30	3873.27	Low
0	0	Low
7	33579.2	Low
10	9665.68	Low
14	2315.54	Low
21	1230.06	Low
30	2578.88	Low
0	0	Low
7	6149.65	Low
10	8856.24	Low
14	1849.87	Low
21	381.68	Low
30	510.5	Low
0	0	Low
7	65136.2	Low
10	34254.1	Low
14	7372.84	Low
21	3512.77	Low
30	939.46	Low
0	0	High
6	0	High
9	2132.56	High
13	5225.87	High
20	120955	High
27	84904.8	High
0	0	Low
7	4039.99	Low
10	17063	Low
14	4997.46	Low
21	669.525	Low
30	492.44	Low
0	0	Low
7	1559.9	Low
10	11608.5	Low
14	2045.96	Low
21	626.848	Low
30	457.466	Low
0	0	Low
7	25614.8	Low
10	59022.3	Low
14	52518.6	Low
21	24227.1	Low
30	16997	Low
0	0	High
7	16677	High
10	31359	High
15	43895.8	High
0	0	High
7	122839	High
10	85696.1	High
14	35787.3	High
21	10083.6	High
27	7468.7	High
29	1300.08	High
0	0	Low
7	24420.2	Low
10	23269.3	Low
14	2534.71	Low
21	283.064	Low
30	75.5991	Low
0	0	High
7	81960.3	High
10	59682.1	High
13	9733.85	High
21	2451.37	High
30	961.11	High
0	0	High
7	6124.36	High
10	136003	High
14	101768	High
17	77732.8	High
21	97187.9	High
24	55165.1	High
28	27320.5	High
0	0	Low
7	97.4238	Low
10	12522.8	Low
14	18253.2	Low
21	3105.06	Low
30	1341.41	Low
0	0	Low
6	3458.57	Low
10	44287.7	Low
14	8081.12	Low
21	2356.79	Low
27	812.125	Low
0	0	High
7	1080.65	High
10	64259.4	High
13	59049.7	High
20	7374.52	High
30	1485.32	High
0	0	Low
6	0	Low
10	0	Low
14	2741.91	Low
21	1489.63	Low
30	402.698	Low
0	0	Low
7	0	Low
10	3918.7	Low
14	3505.64	Low
21	2758.09	Low
30	1576.44	Low
0	0	Low
3	858.724	Low
7	18447.3	Low
10	54501.7	Low
13	11681.5	Low
21	4053.12	Low
30	1414.66	Low
0	0	Low
7	2388.69	Low
10	5931.07	Low
14	2479.12	Low
21	917.834	Low
30	3093.55	Low
0	0	Low
7	3810.63	Low
10	27602.3	Low
14	1811.48	Low
21	1110.73	Low
30	1757.95	Low
0	0	Low
7	249.051	Low
10	17053.7	Low
14	21764	Low
21	1002.08	Low
30	250.922	Low
0	0	Low
7	9099	Low
10	7115.53	Low
14	2402.8	Low
21	671.108	Low
30	2976.78	Low
0	0	Low
6	1354.78	Low
10	13554.2	Low
14	7268.08	Low
20	3918.17	Low
30	2137.59	Low
0	0	Low
7	4758.27	Low
10	15537	Low
14	13139.4	Low
21	3484.34	Low
30	1511.91	Low
0	0	Low
7	1192.53	Low
10	47087.7	Low
14	14238.5	Low
21	2818.15	Low
27	1341.26	Low
0	0	Low
7	7405.59	Low
10	52453.1	Low
14	10825.3	Low
21	4618.38	Low
30	1109.86	Low
0	418.341	Low
0	0	Low
6	0	Low
9	441.986	Low
13	4779.78	Low
16	501.549	Low
20	39.5423	Low
27	728.572	Low
0	0	Low
7	2602.25	Low
10	76978.1	Low
14	69286.9	Low
21	31826.3	Low
30	13587.7	Low
0	0	Low
7	3722.46	Low
10	4810.28	Low
14	1482.06	Low
21	418.865	Low
29	240.901	Low
0	0	Low
7	384.532	Low
10	1307.79	Low
14	4175.51	Low
21	1664.5	Low
29	632.566	Low
0	0	Low
7	9200.77	Low
10	62566.4	Low
14	8077.32	Low
21	2540.78	Low
30	913.021	Low
0	0	Low
7	865.178	Low
10	4837.34	Low
15	2413.41	Low
23	438.056	Low
30	194.539	Low
0	0	Low
2	0	Low
7	38080	Low
10	13265.3	Low
14	3425.69	Low
22	1381.64	Low
30	1793.94	Low
0	0	Low
7	682.384	Low
7	682.384	Low
10	47439.7	Low

## Sheet: Fig 1B
cohort	qpcr_auc	qpcr_max
High	1.24928e+06	140303
Low	555908	87659.6
High	1.20498e+06	113587
High	1.4088e+06	125123
Low	986573	67986.9
Low	87121.4	7163.87
Low	147447	22925
Low	155518	29006.5
Low	192864	13292
Low	235907	33579.2
Low	77270.1	8856.24
Low	518451	65136.2
High	1.18006e+06	120955
Low	114979	17063
Low	66755.4	11608.5
Low	893807	59022.3
High	318561	43895.8
High	1.20768e+06	122839
Low	220089	24420.2
High	667546	81960.3
High	1.72276e+06	136003
Low	175586	18253.2
Low	256645	44287.7
High	563540	64259.4
Low	28809.7	2741.91
Low	62155.2	3918.7
Low	336142	54501.7
Low	67601	5931.07
Low	142421	27602.3
Low	189781	21764
Low	102379	9099
Low	139364	13554.2
Low	185116	15537
Low	271423	47087.7
Low	322094	52453.1
Low	23426.6	4779.78
Low	979267	76978
Low	47704.7	4810.28
Low	44479.3	4175.51
Low	333846	62566.4
Low	43328.7	4837.34
Low	237532	38080
Low	199574	47439.7
Low	301518	56369
Low	184016	18228.7
Low	149308	22027.4
Low	236295	33511.4
Low	152927	15417.3
Low	91956.7	14565.2
High	433571	67607.7
High	1.03085e+06	100049
High	1.34381e+06	149884
High	471315	44289.7
Low	148946	10622.9
Low	55671.6	7780.31
Low	216290	45960.1
Low	238749	19759.3
Low	840382	108078
High	229912	33037.2
Low	220832	33268.5
High	310446	22293.1
Low	89860.2	8386.35
Low	306693	49855.3
Low	396457	64677.9
Low	311616	43368.9
Low	213704	20922.2
Low	21359.8	2863.46
High	886885	90779.2
High	386114	81725.4
High	41031.2	6066.01
Low	146162	53026.2
High	590731	118746
Low	232206	39953.1
High	19087.5	4694.25
Low	46807.6	6574.38
High	452087	70622.4
Low	141311	17332.4
High	2.00667e+06	161355
Low	747376	87824.6
High	1.2609e+06	178482
Low	649643	107462
High	598439	71493.1
Low	198905	36144
Low	318905	36331.4
Low	717232	86241.9
High	1.54706e+06	149887
Low	255586	39355.2
Low	674977	123502
Low	181909	19245.5
High	492058	59101.6
Low	236603	35193.7
High	599234	135888
High	1.91957e+06	136169
High	1.66268e+06	140271
High	755049	119641
Low	692512	76231.3
High	640011	103679
Low	198141	30668
Low	183024	21972.7
High	607698	81861.7
Low	36652.7	8522.11
High	901881	77267.1
High	1.10785e+06	138270
Low	22296.6	3163.33
Low	153101	35433.6
Low	33318.3	4068.36
High	1.50246e+06	122085
Low	133950	19126
Low	68468.3	8917.6
High	379702	28264.7
Low	116728	19993
Low	86934.2	13117.3
Low	93433.9	11199.5
High	3.67251e+06	193602
Low	463389	89514.3
Low	347681	61254.9
Low	35317.1	2431.17
High	552028	38729.7
Low	184804	33031
Low	16524.2	2490.15
High	137108	32867.1
Low	152001	17715.1
High	291596	65927.9
Low	279997	44651.9
Low	398578	77834.4
Low	10447.1	1160.58
Low	282061	43408.5

## Sheet: Fig 1C
cohort	qpcr_auc	qpcr_max
High	1.24928e+06	140303
Low	555908	87659.6
High	1.20498e+06	113587
High	1.4088e+06	125123
Low	986573	67986.9
Low	87121.4	7163.87
Low	147447	22925
Low	155518	29006.5
Low	192864	13292
Low	235907	33579.2
Low	77270.1	8856.24
Low	518451	65136.2
High	1.18006e+06	120955
Low	114979	17063
Low	66755.4	11608.5
Low	893807	59022.3
High	318561	43895.8
High	1.20768e+06	122839
Low	220089	24420.2
High	667546	81960.3
High	1.72276e+06	136003
Low	175586	18253.2
Low	256645	44287.7
High	563540	64259.4
Low	28809.7	2741.91
Low	62155.2	3918.7
Low	336142	54501.7
Low	67601	5931.07
Low	142421	27602.3
Low	189781	21764
Low	102379	9099
Low	139364	13554.2
Low	185116	15537
Low	271423	47087.7
Low	322094	52453.1
Low	23426.6	4779.78
Low	979267	76978
Low	47704.7	4810.28
Low	44479.3	4175.51
Low	333846	62566.4
Low	43328.7	4837.34
Low	237532	38080
Low	199574	47439.7
Low	301518	56369
Low	184016	18228.7
Low	149308	22027.4
Low	236295	33511.4
Low	152927	15417.3
Low	91956.7	14565.2
High	433571	67607.7
High	1.03085e+06	100049
High	1.34381e+06	149884
High	471315	44289.7
Low	148946	10622.9
Low	55671.6	7780.31
Low	216290	45960.1
Low	238749	19759.3
Low	840382	108078
High	229912	33037.2
Low	220832	33268.5
High	310446	22293.1
Low	89860.2	8386.35
Low	306693	49855.3
Low	396457	64677.9
Low	311616	43368.9
Low	213704	20922.2
Low	21359.8	2863.46
High	886885	90779.2
High	386114	81725.4
High	41031.2	6066.01
Low	146162	53026.2
High	590731	118746
Low	232206	39953.1
High	19087.5	4694.25
Low	46807.6	6574.38
High	452087	70622.4
Low	141311	17332.4
High	2.00667e+06	161355
Low	747376	87824.6
High	1.2609e+06	178482
Low	649643	107462
High	598439	71493.1
Low	198905	36144
Low	318905	36331.4
Low	717232	86241.9
High	1.54706e+06	149887
Low	255586	39355.2
Low	674977	123502
Low	181909	19245.5
High	492058	59101.6
Low	236603	35193.7
High	599234	135888
High	1.91957e+06	136169
High	1.66268e+06	140271
High	755049	119641
Low	692512	76231.3
High	640011	103679
Low	198141	30668
Low	183024	21972.7
High	607698	81861.7
Low	36652.7	8522.11
High	901881	77267.1
High	1.10785e+06	138270
Low	22296.6	3163.33
Low	153101	35433.6
Low	33318.3	4068.36
High	1.50246e+06	122085
Low	133950	19126
Low	68468.3	8917.6
High	379702	28264.7
Low	116728	19993
Low	86934.2	13117.3
Low	93433.9	11199.5
High	3.67251e+06	193602
Low	463389	89514.3
Low	347681	61254.9
Low	35317.1	2431.17
High	552028	38729.7
Low	184804	33031
Low	16524.2	2490.15
High	137108	32867.1
Low	152001	17715.1
High	291596	65927.9
Low	279997	44651.9
Low	398578	77834.4
Low	10447.1	1160.58
Low	282061	43408.5

## Sheet: Fig 1D
event	time	cohort
0	0.452055	Cohort A
0	2.92877	Cohort B
1	0.432877	Cohort A
0	2.95068	Cohort B
0	2.4	Cohort B
1	1.43288	Cohort B
1	0.164384	Cohort B
0	2.91507	Cohort B
0	2.41096	Cohort B
0	2.40822	Cohort B
0	2.90685	Cohort B
0	0.128767	Cohort A
0	0.249315	Cohort B
1	0.356164	Cohort B
0	2.41918	Cohort B
0	2.46027	Cohort A
1	0.145205	Cohort B
0	0.413699	Cohort A
0	0.0739726	Cohort A
1	0.460274	Cohort B
0	2.47945	Cohort B
1	0.460274	Cohort A
0	2.4274	Cohort B
0	0.134247	Cohort B
0	0.912329	Cohort B
0	2.38904	Cohort B
0	0.246575	Cohort B
1	0.279452	Cohort B
0	0.230137	Cohort B
0	1.94795	Cohort B
1	0.167123	Cohort B
0	1.99452	Cohort B
1	0.183562	Cohort B
0	0	Cohort B
0	1.92055	Cohort B
0	0.539726	Cohort B
0	1.95616	Cohort B
0	1.94795	Cohort B
1	0.419178	Cohort B
0	2.05479	Cohort B
1	0.150685	Cohort B
0	1.73973	Cohort B
1	0.0712329	Cohort B
0	1.4	Cohort B
0	1.93973	Cohort B
0	1.09315	Cohort B
1	0.186301	Cohort B
0	1.94795	Cohort A
1	0.821918	Cohort A
0	0.0931507	Cohort A
0	0.884932	Cohort A
0	1.90137	Cohort B
0	1.96164	Cohort B
1	0.572603	Cohort B
0	0.668493	Cohort B
1	0.172603	Cohort B
0	0.326027	Cohort A
1	0.183562	Cohort B
0	0	Cohort A
1	0	Cohort B
1	0.136986	Cohort B
0	0.89589	Cohort B
0	0.906849	Cohort B
0	0.682192	Cohort B
1	0.224658	Cohort B
1	0.232877	Cohort B
1	0.490411	Cohort B
0	0.668493	Cohort B
0	10.0548	Cohort A
0	0.109589	Cohort A
1	0.060274	Cohort B
1	0.153425	Cohort A
0	0.632877	Cohort B
1	0.142466	Cohort B
1	0.0438356	Cohort A
0	8.85205	Cohort B
0	0.0383562	Cohort A
0	8.51507	Cohort B
0	8.35342	Cohort B
0	0.605479	Cohort A
0	2.32329	Cohort B
0	8.72877	Cohort B
0	0.482192	Cohort B
0	2.78356	Cohort A
0	0.463014	Cohort B
0	0.391781	Cohort B
0	4.7589	Cohort B
1	0.257534	Cohort A
0	0.59726	Cohort B
0	0.0876712	Cohort A
0	0.147945	Cohort A
0	0.660274	Cohort A
0	4.87123	Cohort A
1	0.210959	Cohort B
0	0.347945	Cohort A
1	0.145205	Cohort B
0	0.115068	Cohort B
0	0.312329	Cohort A
1	0.145205	Cohort B
0	0.441096	Cohort A
1	0.161644	Cohort A
0	0.090411	Cohort B
0	7.61918	Cohort B
1	3.67397	Cohort B
1	1.32329	Cohort A
0	6.97808	Cohort B
0	6.99178	Cohort B
0	0.164384	Cohort A
1	0.413699	Cohort B
0	0.243836	Cohort B
0	0.224658	Cohort B
0	6.7726	Cohort A
0	0.164384	Cohort B
1	0.452055	Cohort B
1	1.99178	Cohort B
0	0.126027	Cohort A
0	6.78904	Cohort B
1	0.126027	Cohort B
0	6.64658	Cohort B
0	0.263014	Cohort A
1	0.180822	Cohort B
1	1.33699	Cohort B
0	0.230137	Cohort B
0	1.66301	Cohort B

## Sheet: Fig 1E
patient	diag	cancer	phenotype	CostimModuleScore	NumberOfCells	id
ETV001	DIAGNOSIS	Disease/Relapse	B cell (likely healthy)	-0.0298068	2157	ETV001DIAGNOSIS
ETV001	DIAGNOSIS	Disease/Relapse	B cell (likely malignant)	-0.0217103	2663	ETV001DIAGNOSIS
ETV001	RELAPSE	Disease/Relapse	B cell (likely healthy)	-0.0293793	658	ETV001RELAPSE
ETV001	RELAPSE	Disease/Relapse	B cell (likely malignant)	-0.0186	1478	ETV001RELAPSE
ETV001	RELAPSE	Disease/Relapse	DC	0.0866296	19	ETV001RELAPSE
ETV002	DIAGNOSIS	Disease/Relapse	B cell (likely healthy)	0.000790166	216	ETV002DIAGNOSIS
ETV002	DIAGNOSIS	Disease/Relapse	B cell (likely malignant)	0.0118292	812	ETV002DIAGNOSIS
ETV002	RELAPSE	Disease/Relapse	B cell (likely healthy)	0.0316574	279	ETV002RELAPSE
ETV002	RELAPSE	Disease/Relapse	B cell (likely malignant)	0.0318888	1033	ETV002RELAPSE
ETV002	RELAPSE	Disease/Relapse	DC	0.0409647	34	ETV002RELAPSE
ETV002	REMISSION	Healthy/Remission	B cell (likely healthy)	0.0219504	1178	ETV002REMISSION
ETV002	REMISSION	Healthy/Remission	DC	0.0473809	119	ETV002REMISSION
ETV003	DIAGNOSIS	Disease/Relapse	B cell (likely healthy)	-0.00110114	760	ETV003DIAGNOSIS
ETV003	DIAGNOSIS	Disease/Relapse	B cell (likely malignant)	0.00119492	527	ETV003DIAGNOSIS
ETV003	DIAGNOSIS	Disease/Relapse	DC	0.0483966	20	ETV003DIAGNOSIS
ETV003	RELAPSE	Disease/Relapse	B cell (likely healthy)	-0.000399101	473	ETV003RELAPSE
ETV003	RELAPSE	Disease/Relapse	B cell (likely malignant)	-0.0112408	407	ETV003RELAPSE
ETV003	RELAPSE	Disease/Relapse	DC	0.0517775	44	ETV003RELAPSE
ETV003	REMISSION	Healthy/Remission	B cell (likely healthy)	-0.0061386	1236	ETV003REMISSION
ETV003	REMISSION	Healthy/Remission	B cell (likely malignant)	0.00443047	154	ETV003REMISSION
ETV003	REMISSION	Healthy/Remission	DC	0.0227701	340	ETV003REMISSION
ETV004	DIAGNOSIS	Disease/Relapse	B cell (likely healthy)	0.00813706	547	ETV004DIAGNOSIS
ETV004	DIAGNOSIS	Disease/Relapse	B cell (likely malignant)	0.0117654	369	ETV004DIAGNOSIS
ETV004	RELAPSE	Disease/Relapse	B cell (likely healthy)	-0.0181379	52	ETV004RELAPSE
ETV004	RELAPSE	Disease/Relapse	B cell (likely malignant)	-0.0075315	258	ETV004RELAPSE
ETV004	RELAPSE	Disease/Relapse	DC	0.0321922	13	ETV004RELAPSE
ETV004	REMISSION	Healthy/Remission	B cell (likely healthy)	0.030856	433	ETV004REMISSION
ETV004	REMISSION	Healthy/Remission	DC	0.101716	60	ETV004REMISSION
ETV005	DIAGNOSIS	Disease/Relapse	B cell (likely healthy)	0.0182136	171	ETV005DIAGNOSIS
ETV005	DIAGNOSIS	Disease/Relapse	B cell (likely malignant)	-0.00188611	721	ETV005DIAGNOSIS
ETV005	DIAGNOSIS	Disease/Relapse	DC	0.093448	16	ETV005DIAGNOSIS
ETV005	RELAPSE	Disease/Relapse	B cell (likely healthy)	0.0247325	110	ETV005RELAPSE
ETV005	RELAPSE	Disease/Relapse	B cell (likely malignant)	0.0352185	525	ETV005RELAPSE
ETV005	RELAPSE	Disease/Relapse	DC	0.0919142	37	ETV005RELAPSE
ETV005	REMISSION	Healthy/Remission	B cell (likely healthy)	0.0323894	1109	ETV005REMISSION
ETV005	REMISSION	Healthy/Remission	B cell (likely malignant)	-0.00339779	16	ETV005REMISSION
ETV005	REMISSION	Healthy/Remission	DC	0.128374	40	ETV005REMISSION
HEALTHY001	HEALTHY	Healthy/Remission	B cell (likely healthy)	0.0410832	1116	HEALTHY001HEALTHY
HEALTHY001	HEALTHY	Healthy/Remission	B cell (likely malignant)	0.0161986	49	HEALTHY001HEALTHY
HEALTHY001	HEALTHY	Healthy/Remission	DC	0.135999	84	HEALTHY001HEALTHY
HEALTHY002	HEALTHY	Healthy/Remission	B cell (likely healthy)	0.0132663	310	HEALTHY002HEALTHY
HEALTHY002	HEALTHY	Healthy/Remission	B cell (likely malignant)	0.0236894	41	HEALTHY002HEALTHY
HEALTHY002	HEALTHY	Healthy/Remission	DC	0.08408	128	HEALTHY002HEALTHY
HEALTHY003	HEALTHY	Healthy/Remission	B cell (likely healthy)	0.00580549	1153	HEALTHY003HEALTHY
HEALTHY003	HEALTHY	Healthy/Remission	B cell (likely malignant)	-0.00926102	57	HEALTHY003HEALTHY
HEALTHY003	HEALTHY	Healthy/Remission	DC	0.0836892	108	HEALTHY003HEALTHY
HEALTHY004	HEALTHY	Healthy/Remission	B cell (likely healthy)	0.0148972	1086	HEALTHY004HEALTHY
HEALTHY004	HEALTHY	Healthy/Remission	B cell (likely malignant)	0.00814256	18	HEALTHY004HEALTHY
HEALTHY004	HEALTHY	Healthy/Remission	DC	0.0549258	17	HEALTHY004HEALTHY
PH001	DIAGNOSIS	Disease/Relapse	B cell (likely healthy)	0.0102627	157	PH001DIAGNOSIS
PH001	DIAGNOSIS	Disease/Relapse	B cell (likely malignant)	0.0233915	591	PH001DIAGNOSIS
PH001	RELAPSE	Disease/Relapse	B cell (likely healthy)	0.0039118	490	PH001RELAPSE
PH001	RELAPSE	Disease/Relapse	B cell (likely malignant)	0.0139735	586	PH001RELAPSE
PH001	RELAPSE	Disease/Relapse	DC	0.0873267	25	PH001RELAPSE
PH001	REMISSION	Healthy/Remission	B cell (likely healthy)	0.0257554	358	PH001REMISSION
PH002	DIAGNOSIS	Disease/Relapse	B cell (likely healthy)	-0.00092089	388	PH002DIAGNOSIS
PH002	DIAGNOSIS	Disease/Relapse	B cell (likely malignant)	0.00195367	495	PH002DIAGNOSIS
PH002	DIAGNOSIS	Disease/Relapse	DC	0.0355091	23	PH002DIAGNOSIS
PH002	RELAPSE	Disease/Relapse	B cell (likely healthy)	0.0055786	781	PH002RELAPSE
PH002	RELAPSE	Disease/Relapse	B cell (likely malignant)	0.0106621	382	PH002RELAPSE
PH002	RELAPSE	Disease/Relapse	DC	0.073196	133	PH002RELAPSE
PH002	REMISSION	Healthy/Remission	B cell (likely healthy)	-0.0105661	197	PH002REMISSION
PH002	REMISSION	Healthy/Remission	B cell (likely malignant)	-0.00194927	210	PH002REMISSION
PH002	REMISSION	Healthy/Remission	DC	0.0393304	87	PH002REMISSION
