# Supplementary material for: Directed evolution-based discovery of ligands for in vivo restimulation of chimeric antigen receptor T cells
Source: Nat Biomed Eng. 2025 Aug 25;10(4):711–31. doi: 10.1038/s41551-025-01470-0 (PMC13099375; doi:10.1038/s41551-025-01470-0)
Supplement: Supplementary file 3 — Statistical source data. [file 41551_2025_1470_MOESM3_ESM.xlsx]

## Sheet: Fig 2F
	mimotopeA1			mimotopeA1 (DTT)
5000	0.2998	0.3021	0.3223	0.0447	0.0364	0.0331
1666.67	0.2293	0.2342	0.2414	0.0234	0.0185	0.0183
555.556	0.1012	0.1105	0.1278	0.014	0.01321	0.0143
185.185	0.0338	0.0425	0.044	0.0123	0.0132	0.0142
61.7284	0.0144	0.0153	0.0143	0.0135	0.0145	0.0134
20.5761	0.0145	0.0138	0.0144	0.0145	0.0136	0.014
6.85871	0.0129	0.0123	0.0143	0.0143	0.0138	0.0123

## Sheet: Fig 2H
unlabeled	amph-P1	hCD19+ Nalm6
33.7667	79.6185	472.252
35.5444	80.063	473.141
34.4333	79.9889	472.548

## Sheet: Fig 2I
Unlabelled	amph-P1 K562	amph-pepvIII K562
76.5	128	2463
79.3	153	2104
87.3	104	2759
