# Supplementary material for: Directed evolution-based discovery of ligands for in vivo restimulation of chimeric antigen receptor T cells
Source: Nat Biomed Eng. 2025 Aug 25;10(4):711–31. doi: 10.1038/s41551-025-01470-0 (PMC13099375; doi:10.1038/s41551-025-01470-0)
Supplement: Supplementary file 4 — Statistical source data. [file 41551_2025_1470_MOESM4_ESM.xlsx]

## Sheet: Fig 3D
FMC63 IgG (nM)	P1				C5				C7				E6				F12				G9
1000	1505.86	1608.2	1388.9		4644.27	4959.9	4283.55		9640.8	10296	8892		16582	17708.9	15294		27774	29661.5	25616.8		29395.2	31392.9	27112
200	405.96	413.92	358.2		2314.41	2471.7	2134.65		5276.69	5635.3	4866.85		12778.2	13646.6	11785.7		24815.8	26502.3	22888.3		24114.4	25753.2	22241.4
40	146.64	170.04	157.56		706.58	754.6	651.7		1708.77	1824.9	1576.05		4726.67	5047.9	4359.55		18464.8	19719.7	17030.7		17030	18187.4	15707.3
8	129.54	138.43	119.38		261.62	279.4	241.3		478.95	511.5	441.75		1327.67	1417.9	1224.55		10283.5	10982.4	9484.8		8037.09	8583.3	7412.85
1.6	127.26	129.78	112.14		143.17	152.9	132.05		170.98	182.6	157.7		319.3	341	294.5		2699.63	2883.1	2489.95		1960.09	2093.3	1807.85
0.32	111.6	129.6	120		116.39	124.3	107.35		108.15	115.5	99.75		128.75	137.5	118.75		542.81	579.7	500.65		414.06	442.2	381.9
0.064	107.1	114.24	98.94		107.12	114.4	98.8		98.159	104.83	90.535		97.747	104.39	90.155		178.19	190.3	164.35		146.26	156.2	134.9
0.013	98.488	100.382	87.124		105.06	112.2	96.9		99.189	105.93	91.485		100.425	107.25	92.625		113.3	121	104.5		108.15	115.5	99.75

## Sheet: Fig 3F
Conc	RICPWNCKEL				SASRICPWNCKEL				GGGSASRICPWNCKEL				GGSGGGGSASRICPWNCKEL				GSGGGGSGGGGSASRICPWNCKEL				GGGGSGGGGSGGGGSASRICPWNCKEL
200	1.03	1.1	0.95		1.01	1.02	0.97		1.03	1.04	0.98		1.01	1.07	0.95		0.98	1.09	0.93		1.02	1.11	1.03
50	0.626147	0.638425	0.552483		1.03172	1.10184	0.951588		1.11382	1.18952	1.02731		1.09254	1.16679	1.00768		1.13779	1.21511	1.04942		1.10199	1.17688	1.0164
12.5	0.246373	0.285688	0.26472		1.15595	1.23451	1.06617		1.27884	1.36575	1.17951		1.23874	1.32293	1.14253		1.27065	1.357	1.17196		1.19544	1.27669	1.10259
3.125	0.0914644	0.0977414	0.0842907		1.14131	1.21887	1.05266		1.26635	1.35241	1.16799		1.24969	1.33462	1.15262		1.28694	1.3744	1.18698		1.21576	1.29838	1.12133
0.78125	0.0412636	0.0420806	0.036361		0.987984	1.05513	0.911248		1.04591	1.11699	0.964671		1.03733	1.10783	0.95676		1.05292	1.12448	0.971143		0.970753	1.03673	0.895355
0.195313	0.0231868	0.0269266	0.024932		0.60506	0.646181	0.558065		0.662498	0.707522	0.611042		0.65497	0.699482	0.604098		0.685074	0.731632	0.631864		0.614294	0.656042	0.566582
0.048828	0.0261786	0.0279238	0.024184		0.257261	0.274745	0.23728		0.288068	0.307646	0.265694		0.281939	0.3011	0.260041		0.301226	0.321697	0.277829		0.279661	0.298668	0.25794
0	0.0261466	0.0266495	0.0231297		0.0113887	0.0121627	0.0105042		0.0114176	0.0121935	0.0105308		0.0110416	0.011792	0.010184		0.014144	0.0151052	0.0130454		0.01078	0.0115126	0.0099427

## Sheet: Fig 3H
FMC63 scFv (nM)	F12				F12-A1				F12-A3				F12-A11				F12-C2				F12-F5
1000	4245.66	4534.2	3915.9		5386.9	5753	4968.5		4274.5	4565	3942.5		3319.69	3545.3	3061.85		4715.34	5035.8	4349.1		2700.66	2884.2	2490.9
200	4304.4	4388.8	3798		6096.57	6510.9	5623.05		4611.31	4924.7	4253.15		3710.06	3962.2	3421.9		5612.47	5993.9	5176.55		3121.93	3334.1	2879.45
40	1779.42	2063.37	1911.93		5192.23	5545.1	4788.95		3270.25	3492.5	3016.25		2974.64	3176.8	2743.6		4494.92	4800.4	4145.8		2695.51	2878.7	2486.15
8	494.7	528.65	455.9		1565.6	1672	1444		833.27	889.9	768.55		793.1	847	731.5		1343.12	1434.4	1238.8		824	880	760
1.6	178.77	182.31	157.53		425.39	454.3	392.35		227.63	243.1	209.95		225.57	240.9	208.05		359.47	383.9	331.55		236.9	253	218.5
0.32	119.97	139.32	129		182.31	194.7	168.15		134.93	144.1	124.45		140.08	149.6	129.2		165.83	177.1	152.95		142.14	151.8	131.1
0.064	127.05	135.52	117.37		147.29	157.3	135.85		121.54	129.8	112.1		129.78	138.6	119.7		133.9	143	123.5		125.66	134.2	115.9

## Sheet: Fig 3J
FMC63 scFv (nM)	P1			F12			F12-A1
3333	536	522	578	1476	1486	1575	1352	1367	1578
1000	492	517	505	1444	1456	1520	1341	1358	1393
333	459	447	473	1337	1340	1409	1297	1314	1367
100	437	420	435	1185	1202	1219	1220	1253	1232
33	423	439	426	986	997	896	1112	1139	1140
10	412	424	415	782	783	814	901	926	968
3.3	402	434	419	608	617	682	674	692	739
1	398	431	410	490	501	534	524	539	564
0.33	394	425	405	434	449	474	462	477	495
0.1	390	423	408	415	428	457	420	432	452
0	393	401	406	398	410	430	399	410	430
