# Supplementary material for: Directed evolution-based discovery of ligands for in vivo restimulation of chimeric antigen receptor T cells
Source: Nat Biomed Eng. 2025 Aug 25;10(4):711–31. doi: 10.1038/s41551-025-01470-0 (PMC13099375; doi:10.1038/s41551-025-01470-0)
Supplement: Supplementary file 5 — Statistical source data. [file 41551_2025_1470_MOESM5_ESM.xlsx]

## Sheet: Fig 5B
amph-ctl	amph-mimotopeP1	amph-mimotopeF12	amph-mimotopeF12-A1	hCD19+ NALM6
58.4545	309.546	739.091	1649.5	2058.18
57.8182	318.818	671.636	1764.1	1867.64
55.4545	334.091	771.636	1787.5	1982.34

## Sheet: Fig 5C
Macrophage				cDC1				cDC2
Unlabelled	amph-F12-A1	amph-F12-A1 + CDN		Unlabelled	amph-F12-A1	amph-F12-A1 + CDN		Unlabelled	amph-F12-A1	amph-F12-A1 + CDN
723	942	2853		537	1187	2990		577	845	1321
821	853	3201		907	1074	2530		648	857	1174
764	1065	2964		764	986	3102		643	922	1231
643	876	2553		864	1221	3326		464	745	1086

## Sheet: Fig 5D
amph-Ctl	amph-P1	amph-F12	amph-F12-A1
18853	19740	8984	2989
19740	18593	7573	4072
18953	17395	8094	3675

## Sheet: Fig 5E
	Control T					CAR T					CAR T + Vax
0	0	0	0	0	0	0	0	0	0	0	0	0	0	0	0
4	0.75	2.1	3.01	1	1.13	6.32	4.35	3.53	6.02	3.67	7.5	11.3	8.3	13.5	7.03
7	0.5	2.43	1.43	2.75	2.09	3.45	5.67	2.21	7.43	3.01	18.4	20.5	24.7	34.1	18.3
14	1.2	2.12	1.87	0.56	0.76	3.23	4.3	1.14	3.52	2.01	36.4	39.7	60.5	47.5	36.4
21	0.24	1.76	1.23	1	1.56	1.23	3.65	2.34	3.56	1.98	27.6	22.3	42.1	25.1	24.6
30	0.23	0.6	1.21	0.42	1.23	1.34	1.53	2	1.98	0.32	16	11.7	19.2	21.8	14.4
