# Supplementary material for: Directed evolution-based discovery of ligands for in vivo restimulation of chimeric antigen receptor T cells
Source: Nat Biomed Eng. 2025 Aug 25;10(4):711–31. doi: 10.1038/s41551-025-01470-0 (PMC13099375; doi:10.1038/s41551-025-01470-0)
Supplement: Supplementary file 6 — Statistical source data. [file 41551_2025_1470_MOESM6_ESM.xlsx]

## Sheet: Fig 6B
	control T								FMC63 mCAR-T								FMC63 mCAR-T + Vax
0
5	220700000	208000000	258500000	248500000	56450000	256700000	410200000	200500000	184600000	120600000	135000000	132300000	264400000	281800000	81080000	101000000	151300000	201000000	178700000	94170000	158300000	163300000	190800000	215600000
9	7637000000	6196000000	9297000000	3741000000	4432000000	16400000000	19560000000	16170000000	40230000	12360000	2822000	2862000	7773000	20290000	7169000	19060000	7186000	2881000	21460000	2959000	1711000	3101000	1977000	2060000
12	40800000000	48790000000	54520000000	33070000000		106100000000	60740000000	44890000000	401500000	183700000	50990000	49340000		114300000	21680000	263000000	19550000	20130000	23660000	2184000	24090000	38830000	30980000	20890000
14	75040000000	53980000000	153100000000	65770000000		163900000000	102400000000	84960000000	1067000000	1846000000	341400000	188700000		710500000	65060000	2061000000	95870000	81300000	90850000	3933000	147700000	357200000	89940000	26280000
16	136700000000	105600000000	186000000000	106100000000		175100000000	94200000000	85570000000	2369000000	214300000	834200000	886400000		18090000000	812900000	4771000000	476800000	181200000	429300000	14470000	1159000000	2728000000	1765000000	538400000
18	171200000000	105200000000	203600000000			176000000000		127500000000	8549000000	29040000000	3036000000	2415000000		37710000000	1845000000	8901000000	616600000	376300000	634000000	42340000	1129000000	3232000000	1651000000	771400000
20									33400000000	86200000000	3349000000	5808000000		2240000000	15040000000	1593000000	471200000	620300000	890400000	36770000	1683000000	4793000000	1443000000	1195000000
22									52720000000	117900000000	27520000000	10070000000		74030000000	231700000000	18010000000	289400000	624500000	4113000000	180700000	3056000000	10410000000	1918000000	2543000000
24									97670000000	157300000000	151500000000	22350000000		151800000000	456800000000	33530000000	1301000000		20620000000	1041000000	5660000000	11080000000	4520000000	9362000000
26									515700000000	225700000000	256400000000	43640000000		128400000000	684900000000	50700000000	2870000000		42790000000	2112000000	9245000000	9759000000	17730000000	18510000000

## Sheet: Fig 6C
Days	control T								FMC63 mCAR-T								FMC63 mCAR-T + Vax
0	0	0	0	0	0	0	0	0	0	0	0	0	0	0	0	0	0	0	0	0	0	0	0	0
11	28.6431	36.8705	25.5205	8.39667	7.69524	5.94817	1.49381	2.69573	96.5372	38.3066	93.5185	41.358	187.297	36.3925	108.186	59.1117	443.127	599.862	610.018	544.576	586.355	535.484	957.265	1625.37
18	17.9298	28.0393		118.824			17.5296	9.0119	20.8234	4.61309	14.3823	10.1556	7.27787		25.0713	3.77113	284.191	336.71	204.925	155.254	201.143	121.916	282.148	503.547

## Sheet: Fig 6E
FMC63 mCAR-T	FMC63 mCAR-T + Vax	FMC63 mCAR-T	FMC63 mCAR-T + Vax		FMC63 mCAR-T	FMC63 mCAR-T + Vax	FMC63 mCAR-T	FMC63 mCAR-T + Vax
63	80.3	23.5	18.4		79.7	21.8	17.7	75.2
73.1	79.1	24.8	19.3		76.8	62.3	16.8	35.2
73.5	76.6	25.9	22.2		77.6	31.1	17.6	65
72.6	77.2	24.9	20.1		78	29.2	8.47	65.9
74.7	84.5	24	14.7		77.2	31.3	17.3	66
73.5	84.5	26.5	14.2		76.6	51.8	17.4	44.2
73.5	83.2	25.2	16.4		66.1	76.1	28.8	20.6
71.4	84.1	26.8	15.5			47		50.8

## Sheet: Fig 6G
%IFNg			%TNFa
control T	mCAR-T	mCAR-T + Vax	control T	mCAR-T	mCAR-T + Vax	control T	mCAR-T	mCAR-T + Vax
1.04	5.98	16.6	9.34	21.3	31.9	0	4.95	13.4
7.06	1.59	26.2	13.5	9.67	53.6	0.92	0.13	23.8
5.07	8.21	19.9	12.3	16.2	40.5	0	3.2	16.9
2.24	3.04	12.8	19.3	14.3	28.6	0.91	1.64	10.3
7.87	4.37	9.77	37.1	3.69	24.1	2.25	0.39	7.61
1.75	3.04	28.5	5.49	12.1	55.7	0.25	1.12	26.3
6.31	10.4	18.6	13	24.4	39.6	0.33	7.61	15.9
6.83	2.08	8.23	42.2	11.6	13.2	1.24	0.62	4.91

## Sheet: Fig 6H
days	control T	FMC63 mCAR-T	FMC63 mCAR-T + Vax
12	1
11		1
7
7
11
12
38			1
38			1
40			1
42			1
43			1
28
17	1
17	1
18	1
18	1
20	1
20
20
22	1		1
22	1
26		1
26		1
26		1
26		1
26		1
26		1
28			1
29			1
27		1
30
