# Supplementary material for: Directed evolution-based discovery of ligands for in vivo restimulation of chimeric antigen receptor T cells
Source: Nat Biomed Eng. 2025 Aug 25;10(4):711–31. doi: 10.1038/s41551-025-01470-0 (PMC13099375; doi:10.1038/s41551-025-01470-0)
Supplement: Supplementary file 7 — Statistical source data. [file 41551_2025_1470_MOESM7_ESM.xlsx]

## Sheet: Fig 7C
amph-ctl	amph-mimotopeF12-A1
94	2103
45	2204
24	2300

## Sheet: Fig 7E
	CAR T					CAR T+ DC-mVax (1x)
1	16	18	24	20	16	14	16	8	22	24
4	20	18	48	22	42	196	254	304	182	208
7	36	30	42	24	38	152	195	206	194	174
14	32	26	22	18	30	112.8	139.4	101	75	72.8
11	18	30	26	24	30	95.2	84.6	84.2	50.2	49.2
30	16	22	16	22	18	74.6	77.8	80.2	43.6	60.8
	CAR T					CAR T+ DC-mVax (2x)
1	16	18	24	20	16	16	8	20	16	24
4	20	18	48	22	42	24	14	38	24	26
7	36	30	42	24	38	26	32	40	36	42
14	32	26	22	18	30	72.6	124	58.2	68.4	110.6
11	18	30	26	24	30	42	80	64	56	74
30	16	22	16	22	18	36	56	38.4	44	52
	CAR T					CAR T+ DC-mVax (2x)
1	16	18	24	20	16	14	6	18	16	22
4	20	18	48	22	42	214	246	222	179	190.8
7	36	30	42	24	38	149	199.4	200	95	135
14	32	26	22	18	30	278.8	431	378	298	240
11	18	30	26	24	30	177	248	250	158	198
30	16	22	16	22	18	108	148	180	128	142

## Sheet: Fig 7G
CAR T	CAR T + DC-mVax
15	430
62	609
75	805
37	1402
25	894

## Sheet: Fig 7I
	CAR T + PBS					CAR T+ DC-mVax
3	2300000	2700000	4300000	3000000	3300000	2600000	3200000	3000000	2300000	3500000
7	13000000	5000000	9000000	6000000	9000000	4600000	4500000	4300000	3500000	4500000
10	47000000	33000000	36000000	50000000	34000000	5700000	6400000	5100000	4500000	5300000
14	68000000	67000000	88500000	113000000	67000000	19000000	11000000	8000000	17000000	6400000
17	194000000	94300000	171000000	375000000	179000000	21300000	14000000	14000000	24500000	12300000
21	452000000	564000000	632000000	653000000	443000000	31000000	28000000	20000000	36000000	17860000
24	1120000000	879000000	1410000000	735000000	943000000	56000000	105000000	19000000	94000000	20000000

## Sheet: Fig 7J
	Mock	CAR T	CAR T + DC-mVax
18	1
18	1
19	1
19	1
19	1
20	1
20	1
20	1
20	1
21	1
22		1
23		1
23		1
24		1
25		1
26		1
29		1
31		1
31		1
33		1
34			1
37			1
40			1
43			1
43			1
45			1
45			1
70			0
70			0
70			0
