# Supplementary material for: Directed evolution-based discovery of ligands for in vivo restimulation of chimeric antigen receptor T cells
Source: Nat Biomed Eng. 2025 Aug 25;10(4):711–31. doi: 10.1038/s41551-025-01470-0 (PMC13099375; doi:10.1038/s41551-025-01470-0)
Supplement: Supplementary file 8 — Statistical source data. [file 41551_2025_1470_MOESM8_ESM.xlsx]

## Sheet: EDF2A
High	Low
172144	75700.1
96691.8	23024.3
5992.08	10495.5
17721.3	2886.83
162256	35185.9
146389	3091.9
42237.8
906.683
121775
11147.4
98971.7
6134.16
81583.4
181730
82389.6
21233.8
5305.81
33500.9
30653.8
194885
63504
132326
64035.5

## Sheet: EDF2B
High	Low
67565.4	76558.4
1898.47	1580.22
12572.2	5824.74
30926.5	11190.4
38629.9	110243
99129.9	17264.8
273.25	4737.54
	15363.9
	5458.4
	24164.3
	4295.89
	6066.62
	12700.5
	30849.4
	3045.65
	5310.24
	18062
	30553.7
	2349.94
	4337.1
	10620.2
	1055.51
	1938.76
	12592
	11572.2
	16615.6
	713.94
	33650.2
	75872.9
	6965.5
