# Supplementary material for: Directed evolution-based discovery of ligands for in vivo restimulation of chimeric antigen receptor T cells
Source: Nat Biomed Eng. 2025 Aug 25;10(4):711–31. doi: 10.1038/s41551-025-01470-0 (PMC13099375; doi:10.1038/s41551-025-01470-0)
Supplement: Supplementary file 9 — Statistical source data. [file 41551_2025_1470_MOESM9_ESM.xlsx]

## Sheet: EDF3B
phenotype	gene	ScaledExpression	FractionExpressing
B cell	CD3E	-0.478996	0.0604664
Erythrocyte	CD3E	-0.464289	0.0712431
HSPC	CD3E	-0.510675	0.0636882
Myeloid cell	CD3E	-0.519165	0.0447266
Plasma cell	CD3E	-0.514312	0.0764818
T/NK cell	CD3E	2.15654	0.628092
B cell	TRBC2	-0.397758	0.132473
Erythrocyte	TRBC2	-0.64203	0.0933083
HSPC	TRBC2	-0.113697	0.303232
Myeloid cell	TRBC2	-0.720097	0.0533137
Plasma cell	TRBC2	-0.523867	0.16826
T/NK cell	TRBC2	2.13409	0.541075
B cell	TRAC	-0.41875	0.109222
Erythrocyte	TRAC	-0.45784	0.0986444
HSPC	TRAC	-0.588335	0.0717681
Myeloid cell	TRAC	-0.52609	0.0647455
Plasma cell	TRAC	-0.47713	0.160612
T/NK cell	TRAC	2.16106	0.558415
B cell	MS4A1	2.26185	0.305917
Erythrocyte	MS4A1	-0.386624	0.0217768
HSPC	MS4A1	-0.427387	0.0178232
Myeloid cell	MS4A1	-0.407854	0.0170161
Plasma cell	MS4A1	-0.224159	0.0592734
T/NK cell	MS4A1	-0.443567	0.0100912
B cell	VPREB1	2.20038	0.386391
Erythrocyte	VPREB1	-0.455646	0.0506201
HSPC	VPREB1	0.11872	0.193203
Myeloid cell	VPREB1	-0.483698	0.0369297
Plasma cell	VPREB1	-0.372828	0.0707457
T/NK cell	VPREB1	-0.671823	0.00826814
B cell	IGLL1	1.89275	0.364164
Erythrocyte	IGLL1	-0.367824	0.189934
HSPC	IGLL1	0.820402	0.322243
Myeloid cell	IGLL1	-0.697295	0.049626
Plasma cell	IGLL1	-0.445393	0.116635
T/NK cell	IGLL1	-0.918631	0.0159908
B cell	SPINK2	-0.357762	0.0344498
Erythrocyte	SPINK2	-0.3995	0.0245169
HSPC	SPINK2	2.26695	0.776616
Myeloid cell	SPINK2	-0.392549	0.0247076
Plasma cell	SPINK2	-0.387998	0.0325048
T/NK cell	SPINK2	-0.402506	0.018589
B cell	AVP	-0.374964	0.00314111
Erythrocyte	AVP	-0.378629	0.00591289
HSPC	AVP	2.26773	0.448432
Myeloid cell	AVP	-0.379717	0.00258139
Plasma cell	AVP	-0.387829	0
T/NK cell	AVP	-0.382115	0.0012919
B cell	CRHBP	-0.367173	0.0070675
Erythrocyte	CRHBP	-0.352107	0.0135564
HSPC	CRHBP	2.26753	0.369059
Myeloid cell	CRHBP	-0.380527	0.00374039
Plasma cell	CRHBP	-0.382289	0.00573614
T/NK cell	CRHBP	-0.39952	0.000602885
B cell	HBA2	-0.432557	0.152105
Erythrocyte	HBA2	2.26039	0.791174
HSPC	HBA2	-0.431595	0.204373
Myeloid cell	HBA2	-0.401393	0.176957
Plasma cell	HBA2	-0.352246	0.250478
T/NK cell	HBA2	-0.434436	0.136367
B cell	HBB	-0.452942	0.326129
Erythrocyte	HBB	2.2505	0.940438
HSPC	HBB	-0.431843	0.436787
Myeloid cell	HBB	-0.377059	0.392477
Plasma cell	HBB	-0.376766	0.500956
T/NK cell	HBB	-0.496067	0.276035
B cell	HBA1	-0.424606	0.122981
Erythrocyte	HBA1	2.26359	0.832708
HSPC	HBA1	-0.4157	0.182034
Myeloid cell	HBA1	-0.388514	0.1552
Plasma cell	HBA1	-0.375347	0.214149
T/NK cell	HBA1	-0.412796	0.116673
B cell	S100A8	-0.43746	0.0817372
Erythrocyte	S100A8	-0.260973	0.186761
HSPC	S100A8	-0.396565	0.132129
Myeloid cell	S100A8	2.25962	0.851122
Plasma cell	S100A8	-0.366728	0.225621
T/NK cell	S100A8	-0.509783	0.0377952
B cell	S100A9	-0.42829	0.11605
Erythrocyte	S100A9	-0.274747	0.230891
HSPC	S100A9	-0.403953	0.177281
Myeloid cell	S100A9	2.26069	0.908914
Plasma cell	S100A9	-0.367436	0.275335
T/NK cell	S100A9	-0.50053	0.06537
B cell	CSF1R	-0.485103	0.0081942
Erythrocyte	CSF1R	-0.512054	0.00591289
HSPC	CSF1R	-0.192003	0.0461027
Myeloid cell	CSF1R	2.20809	0.209462
Plasma cell	CSF1R	-0.527028	0.00764818
T/NK cell	CSF1R	-0.555155	0.0009761
B cell	SDC1	-0.237615	0.023729
Erythrocyte	SDC1	-0.406489	0.00187482
HSPC	SDC1	-0.412221	0.00095057
Myeloid cell	SDC1	-0.410986	0.000842904
Plasma cell	SDC1	2.26322	0.434034
T/NK cell	SDC1	-0.414969	0.000157899
B cell	CD38	0.203337	0.24248
Erythrocyte	CD38	-0.48223	0.152149
HSPC	CD38	-0.256259	0.213165
Myeloid cell	CD38	-0.568192	0.0774418
Plasma cell	CD38	2.18054	0.759082
T/NK cell	CD38	-0.57507	0.0478289
B cell	IGHA1	-0.338002	0.106388
Erythrocyte	IGHA1	-0.402253	0.117537
HSPC	IGHA1	-0.395056	0.113356
Myeloid cell	IGHA1	-0.32885	0.128227
Plasma cell	IGHA1	2.26647	0.728489
T/NK cell	IGHA1	-0.423784	0.0486758

## Sheet: EDF3D
phenotype	gene	ScaledExpression	FractionExpressing
CD14+ monocyte	MRC1	-0.525284	0.00237684
CD16+ monocyte	MRC1	-0.297465	0.00810185
DC	MRC1	1.77745	0.0935199
Gran/Mono progenitor	MRC1	-0.375976	0.0097371
CD14+ monocyte	HLA-DRA	-0.443288	0.903954
CD16+ monocyte	HLA-DRA	0.261043	0.98206
DC	HLA-DRA	1.63092	0.999264
Gran/Mono progenitor	HLA-DRA	-0.610013	0.888267
CD14+ monocyte	CD1C	-0.474025	0.0193388
CD16+ monocyte	CD1C	-0.4499	0.0283565
DC	CD1C	1.78179	0.444772
Gran/Mono progenitor	CD1C	-0.306196	0.0562317
CD14+ monocyte	VMO1	-0.493017	0.00939931
CD16+ monocyte	VMO1	1.78226	0.387731
DC	VMO1	-0.460752	0.0184094
Gran/Mono progenitor	VMO1	-0.526067	0.00340798
CD14+ monocyte	LYPD2	-0.444647	0.000756266
CD16+ monocyte	LYPD2	1.78884	0.212384
DC	LYPD2	-0.449416	0.000736377
Gran/Mono progenitor	LYPD2	-0.443071	0.00121714
CD14+ monocyte	FCGR3A	-0.443647	0.048293
CD16+ monocyte	FCGR3A	1.78647	0.894097
DC	FCGR3A	-0.493949	0.0139912
Gran/Mono progenitor	FCGR3A	-0.48531	0.0194742
CD14+ monocyte	CXCL8	1.67776	0.327463
CD16+ monocyte	CXCL8	-0.381525	0.124421
DC	CXCL8	-0.785837	0.0891016
Gran/Mono progenitor	CXCL8	-0.637148	0.0929893
CD14+ monocyte	HK2	1.69169	0.132995
CD16+ monocyte	HK2	-0.603316	0.0509259
DC	HK2	-0.288174	0.0883652
Gran/Mono progenitor	HK2	0.03058	0.0910419
CD14+ monocyte	CD14	1.20209	0.707325
CD16+ monocyte	CD14	-0.36583	0.304977
DC	CD14	-0.962786	0.140648
Gran/Mono progenitor	CD14	-0.798765	0.165044
CD14+ monocyte	MPO	-0.462994	0.0572602
CD16+ monocyte	MPO	-0.488352	0.0578704
DC	MPO	-0.442896	0.0729013
Gran/Mono progenitor	MPO	1.78777	0.601996
CD14+ monocyte	CTSG	-0.394104	0.0257131
CD16+ monocyte	CTSG	-0.488097	0.00347222
DC	CTSG	-0.40656	0.0316642
Gran/Mono progenitor	CTSG	1.7869	0.439143
CD14+ monocyte	ELANE	-0.38862	0.0452679
CD16+ monocyte	ELANE	-0.487887	0.00983796
DC	ELANE	-0.46622	0.0198822
Gran/Mono progenitor	ELANE	1.78763	0.479309

## Sheet: EDF3F
diag	patient	phenotype	NumberOfCells	FractionOfCells
DIAGNOSIS	ETV001	B cell (likely healthy)	2157	0.44751
DIAGNOSIS	ETV001	B cell (likely malignant)	2663	0.55249
DIAGNOSIS	ETV002	B cell (likely healthy)	216	0.210117
DIAGNOSIS	ETV002	B cell (likely malignant)	812	0.789883
DIAGNOSIS	ETV003	B cell (likely healthy)	760	0.590521
DIAGNOSIS	ETV003	B cell (likely malignant)	527	0.409479
DIAGNOSIS	ETV004	B cell (likely healthy)	547	0.597162
DIAGNOSIS	ETV004	B cell (likely malignant)	369	0.402838
DIAGNOSIS	ETV005	B cell (likely healthy)	171	0.191704
DIAGNOSIS	ETV005	B cell (likely malignant)	721	0.808296
DIAGNOSIS	PH001	B cell (likely healthy)	157	0.209893
DIAGNOSIS	PH001	B cell (likely malignant)	591	0.790107
DIAGNOSIS	PH002	B cell (likely healthy)	388	0.439411
DIAGNOSIS	PH002	B cell (likely malignant)	495	0.560589
HEALTHY	HEALTHY001	B cell (likely healthy)	1116	0.95794
HEALTHY	HEALTHY001	B cell (likely malignant)	49	0.0420601
HEALTHY	HEALTHY002	B cell (likely healthy)	310	0.883191
HEALTHY	HEALTHY002	B cell (likely malignant)	41	0.116809
HEALTHY	HEALTHY003	B cell (likely healthy)	1153	0.952893
HEALTHY	HEALTHY003	B cell (likely malignant)	57	0.0471074
HEALTHY	HEALTHY004	B cell (likely healthy)	1086	0.983696
HEALTHY	HEALTHY004	B cell (likely malignant)	18	0.0163043
RELAPSE	ETV001	B cell (likely healthy)	658	0.308052
RELAPSE	ETV001	B cell (likely malignant)	1478	0.691948
RELAPSE	ETV002	B cell (likely healthy)	279	0.212652
RELAPSE	ETV002	B cell (likely malignant)	1033	0.787348
RELAPSE	ETV003	B cell (likely healthy)	473	0.5375
RELAPSE	ETV003	B cell (likely malignant)	407	0.4625
RELAPSE	ETV004	B cell (likely healthy)	52	0.167742
RELAPSE	ETV004	B cell (likely malignant)	258	0.832258
RELAPSE	ETV005	B cell (likely healthy)	110	0.173228
RELAPSE	ETV005	B cell (likely malignant)	525	0.826772
RELAPSE	PH001	B cell (likely healthy)	490	0.45539
RELAPSE	PH001	B cell (likely malignant)	586	0.54461
RELAPSE	PH002	B cell (likely healthy)	781	0.671539
RELAPSE	PH002	B cell (likely malignant)	382	0.328461
REMISSION	ETV002	B cell (likely healthy)	1178	0.993255
REMISSION	ETV002	B cell (likely malignant)	8	0.00674536
REMISSION	ETV003	B cell (likely healthy)	1236	0.889209
REMISSION	ETV003	B cell (likely malignant)	154	0.110791
REMISSION	ETV004	B cell (likely healthy)	433	0.988584
REMISSION	ETV004	B cell (likely malignant)	5	0.0114155
REMISSION	ETV005	B cell (likely healthy)	1109	0.985778
REMISSION	ETV005	B cell (likely malignant)	16	0.0142222
REMISSION	PH001	B cell (likely healthy)	358	0.986226
REMISSION	PH001	B cell (likely malignant)	5	0.0137741
REMISSION	PH002	B cell (likely healthy)	197	0.484029
REMISSION	PH002	B cell (likely malignant)	210	0.515971

## Sheet: EDF3G
phenotype	gene	ScaledExpression	FractionExpressing
B cell (likely healthy)	CD80	2	0.00810898
B cell (likely malignant)	CD80	-0.807983	0
CD14+ monocyte	CD80	-0.480506	0.000972342
CD16+ monocyte	CD80	-0.117458	0.00231481
DC	CD80	0.0613641	0.00441826
Erythrocyte	CD80	-0.134495	0.0076435
Gran/Mono progenitor	CD80	-0.752064	0.000243427
HSPC	CD80	-0.586663	0.00095057
Plasma cell	CD80	1.03214	0.00956023
T/NK cell	CD80	-0.60904	0.000473696
B cell (likely healthy)	CD86	-0.570316	0.033928
B cell (likely malignant)	CD86	-0.64888	0.0201578
CD14+ monocyte	CD86	0.73956	0.287921
CD16+ monocyte	CD86	2	0.577546
DC	CD86	1.35399	0.519882
Erythrocyte	CD86	-0.704555	0.00634554
Gran/Mono progenitor	CD86	-0.203402	0.139727
HSPC	CD86	-0.701522	0.00926806
Plasma cell	CD86	-0.546425	0.0898662
T/NK cell	CD86	-0.723738	0.000803847
B cell (likely healthy)	TNFSF9	-0.229752	0.00175154
B cell (likely malignant)	TNFSF9	0.0310947	0.00184049
CD14+ monocyte	TNFSF9	1.68912	0.00410545
CD16+ monocyte	TNFSF9	-0.896333	0.000578704
DC	TNFSF9	1.60278	0.00662739
Erythrocyte	TNFSF9	-0.831837	0.00144217
Gran/Mono progenitor	TNFSF9	0.692955	0.00438169
HSPC	TNFSF9	-0.987957	0.000712928
Plasma cell	TNFSF9	-0.527928	0.00382409
T/NK cell	TNFSF9	-0.542137	0.000818201
B cell (likely healthy)	ICOSLG	1.95307	0.130457
B cell (likely malignant)	ICOSLG	1.61003	0.109027
CD14+ monocyte	ICOSLG	0.0457908	0.0457001
CD16+ monocyte	ICOSLG	-0.444833	0.0300926
DC	ICOSLG	0.0999954	0.0795287
Erythrocyte	ICOSLG	-0.903258	0.00951832
Gran/Mono progenitor	ICOSLG	-0.750155	0.0187439
HSPC	ICOSLG	-0.421961	0.0444392
Plasma cell	ICOSLG	-0.349183	0.0439771
T/NK cell	ICOSLG	-0.839498	0.00627288
B cell (likely healthy)	TNFSF4	0.149198	0.0338631
B cell (likely malignant)	TNFSF4	1.42384	0.062752
CD14+ monocyte	TNFSF4	-0.58742	0.000864304
CD16+ monocyte	TNFSF4	-0.615622	0
DC	TNFSF4	-0.543363	0.00368189
Erythrocyte	TNFSF4	-0.497043	0.00778771
Gran/Mono progenitor	TNFSF4	-0.440082	0.0070594
HSPC	TNFSF4	2	0.132367
Plasma cell	TNFSF4	-0.575779	0.00382409
T/NK cell	TNFSF4	-0.523818	0.00233977
B cell (likely healthy)	TNFSF18	-0.535692	0
B cell (likely malignant)	TNFSF18	-0.535692	0
CD14+ monocyte	TNFSF18	0.0600076	0.000108038
CD16+ monocyte	TNFSF18	2	0.000578704
DC	TNFSF18	-0.535692	0
Erythrocyte	TNFSF18	-0.535692	0
Gran/Mono progenitor	TNFSF18	-0.535692	0
HSPC	TNFSF18	1.22274	0.000237643
Plasma cell	TNFSF18	-0.535692	0
T/NK cell	TNFSF18	-0.433288	1.43544e-05
B cell (likely healthy)	TNFSF14	-0.813096	0.00155693
B cell (likely malignant)	TNFSF14	-0.719981	0.00210342
CD14+ monocyte	TNFSF14	1.57468	0.0267934
CD16+ monocyte	TNFSF14	-0.42281	0.00694444
DC	TNFSF14	-0.0581904	0.0162003
Erythrocyte	TNFSF14	-0.483167	0.0076435
Gran/Mono progenitor	TNFSF14	0.554701	0.0192308
HSPC	TNFSF14	-0.539969	0.00712928
Plasma cell	TNFSF14	-0.945	0
T/NK cell	TNFSF14	1.85284	0.0245748

## Sheet: EDF3H
gene	avg_log2FC	p_val	pct.1	pct.2	p_val_adj
CFP	3.95044	0	0.741	0.06	0
LYZ	2.2928	0	0.993	0.345	0
CST3	3.75815	0	0.999	0.363	0
ALDH2	2.88579	0	0.735	0.107	0
CPVL	4.3077	0	0.674	0.05	0
GRN	2.57796	0	0.863	0.243	0
CSTA	3.31401	0	0.683	0.065	0
CTSH	3.31078	0	0.727	0.109	0
SPI1	2.70475	0	0.849	0.233	0
FCER1G	2.18236	0	0.901	0.293	0
TIMP1	2.90551	0	0.8	0.196	0
CTSZ	2.79781	0	0.755	0.153	0
TYMP	2.93117	0	0.762	0.16	0
ANXA2	2.67587	0	0.912	0.313	0
IFI30	3.91666	0	0.634	0.047	0
RAB31	3.6978	0	0.623	0.065	0
LGALS1	2.21053	0	0.986	0.436	0
TYROBP	2.16312	0	0.895	0.346	0
FGL2	3.74622	0	0.588	0.041	0
LGALS2	5.47875	0	0.549	0.018	0
COTL1	2.8306	0	0.957	0.438	0
S100A10	2.61386	0	0.97	0.526	0
S100A6	2.25211	0	0.983	0.718	0
HLA-DPA1	2.42349	0	0.99	0.736	0
S100A4	2.04399	0	0.975	0.732	0
HLA-DRB1	2.58444	0	0.994	0.764	0
HLA-DPB1	2.24772	0	0.987	0.796	0
VIM	1.90911	0	0.987	0.809	0
HLA-DRA	2.10097	0	0.999	0.886	0
CD74	1.72696	0	1	0.941	0
FTH1	1.43933	0	1	0.966	0
TMSB10	0.920257	0	1	0.994	0
IGSF6	3.7236	2.92791e-305	0.59	0.048	9.81961e-301
HLA-DQB1	2.3282	1.81335e-298	0.921	0.548	6.08161e-294
ANXA1	2.06406	4.80821e-297	0.902	0.396	1.61258e-292
LST1	1.97953	1.27784e-288	0.899	0.414	4.28563e-284
MNDA	2.4811	3.59775e-288	0.666	0.084	1.20661e-283
LGALS3	3.27277	5.54453e-287	0.594	0.058	1.85952e-282
FCER1A	4.52047	1.0659e-286	0.574	0.058	3.57481e-282
CSF2RA	3.5577	1.22957e-282	0.577	0.058	4.12372e-278
CLEC10A	6.10469	1.75928e-282	0.468	0.009	5.90029e-278
ARPC1B	1.76854	8.14793e-280	0.926	0.572	2.73265e-275
CD86	4.3205	6.01363e-279	0.52	0.034	2.01685e-274
RAB32	3.15868	3.65847e-277	0.563	0.052	1.22698e-272
ANXA5	2.23974	3.6938e-275	0.796	0.246	1.23883e-270
C1orf162	2.43335	7.78312e-271	0.793	0.249	2.6103e-266
LY86	2.15909	7.87682e-270	0.759	0.19	2.64173e-265
JAML	2.59058	6.37877e-269	0.725	0.169	2.13931e-264
ACTB	1.07285	1.34928e-265	1	0.985	4.52522e-261
GSTP1	1.44975	5.0482e-265	0.957	0.667	1.69306e-260
S100A11	2.11642	4.1693e-259	0.851	0.316	1.3983e-254
CD1C	6.20236	2.05082e-255	0.445	0.015	6.87803e-251
ENHO	5.87526	7.86216e-253	0.429	0.009	2.63681e-248
SAMHD1	2.00632	1.65835e-249	0.848	0.366	5.56179e-245
RNF130	2.32731	2.40692e-249	0.736	0.22	8.07231e-245
PLBD1	3.46578	1.04254e-245	0.46	0.022	3.49648e-241
AP1S2	1.95454	1.81376e-243	0.821	0.308	6.08299e-239
TNFSF13B	2.61578	3.19973e-243	0.596	0.095	1.07313e-238
FTL	1.16908	5.15385e-243	0.99	0.948	1.7285e-238
KLF4	2.81585	8.31144e-242	0.613	0.106	2.78749e-237
CEBPD	2.53088	1.53474e-234	0.627	0.116	5.14719e-230
HLA-DQA1	2.53322	6.41751e-220	0.817	0.425	2.15231e-215
MALAT1	-1.15687	8.07392e-220	0.999	1	2.70783e-215
CD33	3.05867	1.04178e-218	0.487	0.055	3.49393e-214
IGHM	-4.39593	1.57318e-218	0.124	0.635	5.27612e-214
AIF1	1.49612	2.13828e-216	0.908	0.526	7.17138e-212
CYBA	0.953989	5.76027e-216	0.986	0.86	1.93188e-211
ZNF385A	3.7753	6.53412e-216	0.438	0.034	2.19141e-211
C20orf27	2.23661	8.08139e-215	0.655	0.159	2.71034e-210
KCTD12	3.24423	3.05972e-213	0.478	0.054	1.02617e-208
CLEC7A	3.34492	2.35004e-212	0.415	0.023	7.88155e-208
RNH1	1.86264	1.63186e-211	0.809	0.363	5.47293e-207
CLEC4A	3.20087	5.63904e-210	0.461	0.048	1.89122e-205
PPT1	2.07545	7.80295e-210	0.691	0.207	2.61695e-205
IL13RA1	3.54955	8.80135e-210	0.429	0.031	2.9518e-205
GPAT3	4.71305	6.48074e-209	0.368	0.009	2.17351e-204
TGFBI	2.21259	2.48259e-207	0.543	0.082	8.3261e-203
AC020656.1	1.15554	1.41918e-206	0.875	0.281	4.75964e-202
TNFAIP2	3.10802	5.79033e-206	0.456	0.047	1.94196e-201
ITGB2	1.48018	8.12427e-206	0.876	0.468	2.72472e-201
HLA-DMA	1.41274	1.44868e-204	0.908	0.573	4.8586e-200
RAC1	1.44764	1.7366e-204	0.879	0.58	5.82422e-200
GLIPR1	1.93769	3.07652e-204	0.742	0.265	1.0318e-199
CTSS	1.69724	1.03397e-203	0.845	0.448	3.46773e-199
LRRC25	3.131	4.08182e-203	0.419	0.032	1.36896e-198
STMN1	-2.69472	9.83558e-203	0.398	0.785	3.29866e-198
CD302	2.6944	1.89117e-202	0.497	0.072	6.3426e-198
FCGRT	1.71824	1.20418e-201	0.784	0.308	4.03859e-197
PRELID1	1.50224	7.37246e-198	0.861	0.475	2.47258e-193
PSAP	1.7755	1.12138e-197	0.814	0.429	3.76089e-193
LSP1	1.3566	2.18082e-196	0.903	0.518	7.31403e-192
NDRG2	3.90642	3.7734e-190	0.382	0.026	1.26552e-185
ITGAX	2.86804	2.38231e-189	0.43	0.042	7.98979e-185
VPREB3	-5.40998	1.73002e-187	0.022	0.492	5.80215e-183
CD79A	-5.84574	2.98886e-187	0.038	0.502	1.0024e-182
CD1D	4.97684	1.03158e-184	0.335	0.01	3.45973e-180
CLEC12A	2.38324	2.46943e-183	0.501	0.085	8.28197e-179
TMSB4X	0.794538	2.95942e-181	1	1	9.9253e-177
SRGN	1.30391	8.60502e-181	0.923	0.601	2.88595e-176
PAK1	2.1009	5.23641e-180	0.614	0.171	1.75619e-175
FCN1	2.77333	8.74072e-180	0.501	0.092	2.93146e-175
AP2S1	1.31368	2.86597e-179	0.861	0.457	9.61189e-175
TSPO	1.4327	1.24821e-178	0.865	0.513	4.18626e-174
CSTB	1.58184	3.01012e-175	0.806	0.401	1.00954e-170
SH3BGRL3	1.05412	5.78328e-175	0.943	0.787	1.9396e-170
KCNK6	2.94206	2.69161e-172	0.455	0.073	9.02714e-168
HMGB1	-1.33694	1.45944e-170	0.948	0.975	4.89467e-166
PPA1	1.51543	2.60996e-170	0.779	0.353	8.7533e-166
CAPG	1.74032	2.67897e-170	0.728	0.276	8.98474e-166
FOS	1.31701	1.3698e-168	0.943	0.643	4.59403e-164
UPK3A	3.77064	1.89907e-165	0.341	0.024	6.36908e-161
SHTN1	3.88476	1.90869e-165	0.329	0.019	6.40137e-161
PRCP	2.52046	1.31834e-163	0.48	0.094	4.42143e-159
PLAUR	2.90675	1.45105e-163	0.441	0.075	4.86652e-159
VCAN	2.41361	2.53226e-161	0.429	0.06	8.49269e-157
S100A9	1.12223	4.51535e-160	0.758	0.272	1.51436e-155
MZB1	-4.00308	1.1521e-158	0.053	0.477	3.86393e-154
CD24	-7.05707	2.50304e-158	0.018	0.426	8.3947e-154
OAZ1	0.848801	3.38166e-158	0.976	0.875	1.13414e-153
CD79B	-3.51467	2.38481e-157	0.185	0.582	7.99818e-153
CD36	2.51977	1.18404e-155	0.408	0.059	3.97105e-151
MGST1	2.82703	3.79036e-155	0.363	0.039	1.27121e-150
IGLL1	-5.36734	8.678e-155	0.035	0.444	2.91043e-150
CASP1	1.96638	6.85837e-154	0.544	0.145	2.30016e-149
CAPN2	1.8569	1.82293e-153	0.584	0.165	6.11374e-149
VSIR	1.61747	1.65395e-152	0.693	0.27	5.547e-148
SEMA4A	3.04702	1.88442e-152	0.374	0.048	6.31996e-148
RGS10	1.48509	2.6122e-152	0.777	0.365	8.76079e-148
VPREB1	-5.17215	3.74574e-151	0.027	0.43	1.25625e-146
IL6R	2.53401	5.23453e-151	0.434	0.076	1.75556e-146
TCL1A	-5.3233	9.0746e-151	0.031	0.431	3.04344e-146
SLC25A6	0.731597	1.21978e-150	0.97	0.884	4.09089e-146
NCF2	2.20629	6.808e-150	0.476	0.105	2.28327e-145
CD3D	-3.75938	6.73612e-148	0.05	0.457	2.25916e-143
GPR183	2.06583	1.1226e-147	0.581	0.176	3.76498e-143
NPC2	1.2355	1.82405e-147	0.831	0.422	6.11751e-143
FGR	1.83046	2.41998e-147	0.499	0.11	8.11611e-143
HLA-DMB	1.42341	6.61424e-146	0.804	0.444	2.21828e-141
HCK	1.93068	3.91578e-143	0.462	0.099	1.31327e-138
SYNGR2	1.8215	6.6938e-142	0.566	0.174	2.24497e-137
BLVRB	1.70764	1.04634e-141	0.541	0.151	3.50922e-137
BASP1	2.19364	1.46557e-141	0.502	0.13	4.91524e-137
DNTT	-5.27888	1.62519e-140	0.042	0.424	5.45057e-136
STX11	2.57392	5.05958e-140	0.368	0.052	1.69688e-135
RNASE6	1.19207	2.57433e-139	0.591	0.156	8.6338e-135
SYNE2	-5.1399	3.29734e-139	0.022	0.397	1.10586e-134
RGS18	2.9813	7.59538e-139	0.32	0.031	2.54734e-134
SERPINA1	2.60976	2.63279e-138	0.307	0.024	8.82984e-134
PLXDC2	3.42404	3.45926e-138	0.317	0.03	1.16017e-133
SAT1	1.69187	4.04501e-138	0.853	0.586	1.35661e-133
ZYX	1.78474	1.1807e-137	0.558	0.172	3.95984e-133
LTB	-2.85177	4.40608e-137	0.267	0.616	1.47771e-132
CACNA2D3	4.05766	5.87875e-137	0.275	0.015	1.97162e-132
TUBB	-2.35843	5.48649e-136	0.596	0.768	1.84006e-131
LILRB3	3.31723	4.96627e-135	0.293	0.022	1.66559e-130
RNASET2	1.27066	4.99455e-135	0.823	0.472	1.67507e-130
CD3E	-3.8803	1.14938e-134	0.035	0.41	3.85478e-130
PTMA	-0.658331	1.22887e-134	0.999	0.998	4.12137e-130
TRBC2	-3.94827	1.61524e-134	0.038	0.414	5.41718e-130
C19orf38	2.38838	2.01717e-134	0.353	0.05	6.76519e-130
CCDC88A	1.28245	4.75717e-134	0.716	0.299	1.59546e-129
BID	1.48166	8.06297e-134	0.665	0.264	2.70416e-129
EMP3	1.08933	2.33501e-133	0.885	0.622	7.83115e-129
MT-CO1	0.571801	2.56833e-133	0.994	0.986	8.61365e-129
AHNAK	1.41479	6.34154e-133	0.703	0.297	2.12683e-128
MS4A6A	2.59462	2.84436e-132	0.425	0.091	9.53941e-128
CD63	1.26159	1.5534e-131	0.81	0.45	5.2098e-127
LILRB4	1.56331	2.84296e-130	0.443	0.092	9.53472e-126
HMGB2	-1.8736	7.24641e-130	0.68	0.837	2.4303e-125
LY96	2.2182	2.43306e-129	0.39	0.073	8.15998e-125
TPP1	1.63564	5.5249e-128	0.599	0.218	1.85294e-123
CSF3R	1.87519	1.27276e-127	0.474	0.121	4.26857e-123
RPL8	0.44754	2.73824e-127	0.996	0.987	9.18352e-123
PEA15	2.47269	3.11675e-127	0.364	0.06	1.0453e-122
HIGD2A	1.06639	1.40405e-126	0.856	0.558	4.70891e-122
ARPC3	0.728084	1.58626e-126	0.963	0.836	5.32e-122
PKIB	4.96054	1.77326e-126	0.236	0.007	5.94716e-122
MARCH1	2.04145	1.80071e-126	0.432	0.095	6.03924e-122
IL32	-3.47835	6.79447e-126	0.073	0.443	2.27873e-121
CEBPB	1.98961	4.92582e-125	0.546	0.179	1.65202e-120
LACTB	1.98059	5.99039e-125	0.451	0.109	2.00906e-120
RHOH	-4.10862	8.38562e-125	0.045	0.399	2.81237e-120
ARPC2	0.743465	5.09382e-124	0.95	0.823	1.70837e-119
RNASE2	2.33705	1.43337e-123	0.354	0.055	4.80723e-119
UBB	-1.00683	5.98425e-123	0.909	0.92	2.007e-118
CPPED1	2.10177	1.88556e-122	0.386	0.076	6.32378e-118
LMNA	2.53021	2.01645e-122	0.411	0.093	6.76276e-118
HEXB	1.62084	2.27167e-122	0.559	0.194	7.61873e-118
SULF2	1.99591	3.54168e-122	0.415	0.09	1.18781e-117
SLC8A1	2.85142	4.86669e-121	0.273	0.023	1.63219e-116
PFN1	0.614271	3.7996e-120	0.984	0.909	1.27431e-115
PABPC1	0.664209	5.59401e-120	0.954	0.866	1.87612e-115
CARD16	1.39506	1.10041e-119	0.599	0.222	3.69055e-115
SNX3	1.29128	1.11833e-119	0.865	0.535	3.75065e-115
IL7R	-4.43365	2.50963e-119	0.033	0.372	8.41681e-115
PTRHD1	1.18284	1.24714e-118	0.672	0.28	4.18266e-114
LCK	-4.12417	1.43453e-118	0.024	0.361	4.81114e-114
CD7	-3.91252	6.45944e-118	0.074	0.417	2.16637e-113
PYCARD	1.1156	2.26828e-117	0.805	0.429	7.60737e-113
HACD4	1.51263	5.39356e-117	0.541	0.181	1.80889e-112
CLIC2	5.2785	6.54047e-117	0.219	0.006	2.19354e-112
IL18	2.44142	8.46294e-117	0.309	0.043	2.8383e-112
DUSP23	1.49102	2.82858e-116	0.465	0.124	9.4865e-112
CD69	-3.12118	4.26693e-116	0.156	0.5	1.43104e-111
NBPF14	1.92104	5.71204e-116	0.461	0.126	1.9157e-111
PON2	3.0207	6.89988e-116	0.29	0.034	2.31408e-111
BTG1	-1.50342	1.07243e-115	0.782	0.834	3.59672e-111
RPS24	0.435898	3.88998e-115	1	0.996	1.30462e-110
PILRA	3.39341	4.0256e-115	0.253	0.019	1.3501e-110
HOTAIRM1	2.33344	4.32352e-115	0.373	0.073	1.45002e-110
MME	-6.33648	6.95511e-115	0.01	0.328	2.33261e-110
ATP6V0B	1.11398	8.61848e-115	0.811	0.488	2.89047e-110
ADAM8	2.1348	1.12892e-114	0.397	0.087	3.78616e-110
CFD	1.53388	3.71363e-114	0.391	0.08	1.24548e-109
MIR22HG	3.40661	4.81841e-114	0.289	0.036	1.616e-109
NUCB2	-2.70395	4.90262e-114	0.219	0.545	1.64424e-109
PRAM1	2.44921	1.32132e-112	0.328	0.054	4.43145e-108
TRAC	-2.74987	1.57945e-112	0.071	0.422	5.29715e-108
VASP	1.39207	1.97019e-112	0.65	0.278	6.60764e-108
MTMR11	3.03886	6.69305e-111	0.239	0.016	2.24472e-106
IMPA2	1.5445	3.07076e-110	0.415	0.1	1.02987e-105
TPI1	0.911856	3.48796e-110	0.876	0.563	1.16979e-105
MGST2	1.51489	2.48126e-109	0.517	0.175	8.32167e-105
RHOG	1.15347	3.10128e-109	0.733	0.391	1.04011e-104
SH2B3	1.88708	2.01407e-108	0.42	0.11	6.75478e-104
LAMTOR2	1.13941	5.37901e-108	0.678	0.307	1.80401e-103
PCBD1	2.09972	7.21645e-108	0.386	0.089	2.42025e-103
FES	1.90429	7.50485e-108	0.381	0.088	2.51698e-103
PPIF	2.19044	8.9305e-108	0.37	0.083	2.99511e-103
TRBC1	-4.36147	6.18098e-107	0.03	0.343	2.07298e-102
MCL1	1.27931	9.12293e-107	0.733	0.399	3.05965e-102
CD300C	3.45778	2.96261e-106	0.243	0.022	9.93599e-102
AHR	2.32024	4.02083e-106	0.348	0.071	1.34851e-101
GSN	1.37403	4.22577e-106	0.611	0.243	1.41724e-101
CD247	-5.29142	5.25097e-106	0.015	0.317	1.76107e-101
LAMTOR1	1.18803	6.59629e-106	0.754	0.434	2.21226e-101
EMILIN2	2.52294	8.36753e-106	0.299	0.047	2.8063e-101
ETS1	-4.14541	3.04739e-105	0.02	0.323	1.02203e-100
SCIMP	2.58442	2.44348e-104	0.251	0.024	8.19494e-100
CD3G	-3.88304	4.90025e-104	0.027	0.332	1.64345e-99
WARS	2.07249	5.53253e-104	0.364	0.081	1.8555e-99
CD68	1.61498	9.11767e-104	0.413	0.108	3.05789e-99
TAGLN2	1.01733	2.62976e-103	0.838	0.511	8.81968e-99
ATP1B1	3.17973	4.30285e-103	0.247	0.025	1.44309e-98
CES1	2.87787	4.46462e-102	0.249	0.026	1.49734e-97
LGALS9	1.18418	5.35432e-102	0.651	0.289	1.79573e-97
ODF3B	2.58148	6.54473e-102	0.271	0.035	2.19497e-97
ALCAM	2.45392	1.20562e-101	0.296	0.049	4.0434e-97
PLD4	0.601989	2.0109e-101	0.555	0.173	6.74417e-97
MYO1F	0.913359	7.20423e-101	0.736	0.362	2.41616e-96
CD4	2.19879	1.11071e-100	0.31	0.054	3.7251e-96
SLC31A2	2.34139	1.95486e-100	0.291	0.046	6.55622e-96
ITGB7	1.41279	2.22081e-100	0.527	0.191	7.44815e-96
CXCL16	3.65519	3.87402e-100	0.23	0.02	1.29927e-95
YIF1B	1.43381	7.2993e-100	0.462	0.145	2.44804e-95
RPS11	0.407527	1.56198e-99	0.994	0.98	5.23856e-95
MFSD1	1.61731	3.35284e-99	0.4	0.106	1.12448e-94
FBP1	2.28154	3.91883e-99	0.281	0.043	1.3143e-94
ACER3	2.22803	4.0152e-99	0.306	0.054	1.34662e-94
NAPRT	1.86384	9.13601e-99	0.395	0.105	3.06403e-94
LEF1	-4.53168	1.11107e-98	0.019	0.306	3.72631e-94
SOCS2	-4.92887	2.73268e-98	0.028	0.317	9.16487e-94
PLP2	0.898344	3.93197e-98	0.767	0.382	1.3187e-93
HIST1H4C	-2.91538	4.64053e-98	0.596	0.718	1.55634e-93
SERF2	0.543262	2.10414e-97	0.985	0.922	7.05686e-93
ARF5	0.968933	2.77243e-97	0.754	0.424	9.29818e-93
RASSF4	2.41036	4.74797e-97	0.297	0.051	1.59237e-92
GZMM	-4.25936	1.64194e-96	0.019	0.302	5.50675e-92
CFL1	0.564658	7.75923e-96	0.989	0.918	2.60229e-91
NAGA	1.91479	7.85844e-96	0.322	0.066	2.63556e-91
COL9A2	2.92613	1.49555e-95	0.218	0.018	5.01577e-91
ETHE1	1.23793	1.7419e-95	0.524	0.192	5.84197e-91
CHMP4B	1.27731	2.64864e-95	0.678	0.354	8.883e-91
BATF3	3.67351	2.65383e-95	0.191	0.009	8.90043e-91
APOBR	2.32034	2.90045e-95	0.285	0.047	9.72753e-91
OGFRL1	1.63785	1.46062e-94	0.46	0.155	4.89862e-90
APLP2	1.22994	2.78538e-94	0.614	0.282	9.34161e-90
ATP5F1E	0.500305	4.94487e-94	0.975	0.901	1.65841e-89
RAB11FIP1	1.2675	1.06297e-93	0.627	0.284	3.565e-89
EIF4EBP1	1.18262	2.03695e-93	0.481	0.166	6.83154e-89
CSF1R	2.37886	5.23775e-93	0.259	0.037	1.75664e-88
HDAC9	1.81614	5.91674e-93	0.361	0.091	1.98436e-88
ADAM28	1.37261	1.05988e-92	0.395	0.102	3.55463e-88
ZCCHC7	-3.1469	1.0957e-92	0.126	0.42	3.67476e-88
PLCB2	1.93055	1.38925e-92	0.351	0.085	4.65928e-88
CYSTM1	2.27127	1.84898e-92	0.267	0.041	6.20111e-88
ADAM15	2.65669	6.48784e-92	0.26	0.038	2.17589e-87
CTSB	1.15724	8.9393e-92	0.581	0.239	2.99806e-87
ATG3	1.08102	1.42085e-91	0.637	0.302	4.76524e-87
PLEKHO1	1.39523	1.74114e-91	0.535	0.219	5.83944e-87
EBF1	-5.59694	2.17741e-91	0.008	0.27	7.3026e-87
PGLS	0.956651	4.34951e-91	0.767	0.436	1.45874e-86
LYN	1.04471	6.51157e-91	0.571	0.222	2.18385e-86
ARPP21	-8.87415	7.11465e-91	0.002	0.258	2.38611e-86
CXCR4	-1.34584	1.33084e-90	0.627	0.786	4.46336e-86
NAMPT	1.76224	2.56283e-90	0.463	0.165	8.59524e-86
PIK3IP1	-3.90067	2.69298e-90	0.054	0.333	9.03171e-86
MPEG1	1.27517	5.72093e-90	0.375	0.097	1.91869e-85
ACAA1	1.23392	8.47253e-90	0.551	0.229	2.84152e-85
CLEC2D	-2.79437	7.55463e-89	0.125	0.416	2.53367e-84
RBM47	2.55083	2.92842e-88	0.259	0.042	9.82133e-84
P2RY13	3.27394	2.96619e-88	0.187	0.011	9.94801e-84
RBPJ	1.20823	3.18242e-88	0.601	0.271	1.06732e-83
NRROS	1.45544	3.83409e-88	0.409	0.127	1.28588e-83
ISG20	-2.66619	4.87079e-88	0.168	0.452	1.63356e-83
SPINT2	0.990686	7.02153e-88	0.701	0.371	2.35488e-83
THEMIS2	1.49622	1.57232e-87	0.485	0.181	5.27326e-83
GCA	1.36435	1.65087e-87	0.378	0.105	5.53669e-83
RARA	1.87162	1.67628e-87	0.323	0.071	5.62189e-83
HAVCR2	1.65903	5.23536e-87	0.314	0.066	1.75583e-82
UHRF1	-3.39941	6.03948e-87	0.079	0.361	2.02552e-82
LBH	-3.63557	1.15225e-86	0.033	0.3	3.86441e-82
ATP5MPL	0.711346	4.12156e-86	0.894	0.706	1.38229e-81
ITM2A	-3.7202	5.4842e-86	0.035	0.301	1.83929e-81
TYMS	-3.35352	1.17154e-85	0.102	0.381	3.92911e-81
RILPL2	1.09549	4.89108e-85	0.605	0.286	1.64037e-80
FGD2	1.66334	8.0142e-85	0.354	0.093	2.6878e-80
TCF4	-2.34849	1.58721e-84	0.228	0.494	5.3232e-80
SNX10	1.47206	2.9457e-84	0.399	0.121	9.87929e-80
COMMD9	1.24412	4.30969e-84	0.504	0.197	1.44539e-79
EFHD2	0.819832	1.92044e-83	0.679	0.334	6.44076e-79
ASAH1	1.36774	4.03436e-83	0.503	0.2	1.35304e-78
ERG	-6.40276	7.72874e-83	0.009	0.25	2.59206e-78
GAS6	2.71151	4.37882e-82	0.228	0.032	1.46857e-77
GZMA	-4.06709	6.60648e-82	0.035	0.293	2.21568e-77
ZFP36	0.870109	2.16832e-81	0.779	0.475	7.2721e-77
HNMT	2.09373	4.01022e-81	0.179	0.012	1.34495e-76
SSBP2	-3.29882	5.38628e-81	0.121	0.385	1.80645e-76
IGFBP7	0.636154	5.4672e-81	0.582	0.229	1.83359e-76
RTN1	6.93755	5.55186e-81	0.144	0.001	1.86198e-76
MYB	-3.96878	6.41976e-81	0.032	0.285	2.15306e-76
LMO2	1.62704	1.01648e-80	0.341	0.092	3.40908e-76
PLSCR1	1.3056	1.22242e-80	0.485	0.193	4.09974e-76
RIN3	1.33794	1.86531e-80	0.384	0.114	6.25587e-76
MYL6	0.532223	2.40029e-80	0.977	0.893	8.05008e-76
CNPY3	0.809776	1.50708e-79	0.732	0.394	5.05444e-75
LTBR	2.61687	2.02736e-79	0.219	0.03	6.79936e-75
AL713998.1	-6.82298	2.27501e-79	0.004	0.233	7.62993e-75
NLRP3	2.56226	3.37541e-79	0.206	0.025	1.13205e-74
S100A12	0.612785	5.84265e-79	0.311	0.069	1.95951e-74
EIF3K	0.572912	7.20456e-79	0.904	0.77	2.41627e-74
SPTBN1	-3.03622	1.2079e-78	0.13	0.39	4.05104e-74
LTA4H	1.08933	2.00785e-78	0.525	0.228	6.73394e-74
S100A8	0.554956	2.2117e-78	0.577	0.237	7.41759e-74
FKBP1A	0.740964	2.81828e-78	0.832	0.565	9.45195e-74
PLEK	0.851191	5.47218e-78	0.658	0.305	1.83526e-73
OPTN	-4.38768	1.03449e-77	0.015	0.251	3.46947e-73
BRI3	1.46685	1.24291e-77	0.488	0.203	4.16846e-73
MS4A7	2.24278	3.27083e-77	0.256	0.05	1.09697e-72
PARVG	1.06278	3.5883e-77	0.574	0.261	1.20344e-72
CD1E	4.34038	3.69056e-77	0.144	0.003	1.23774e-72
FLNA	0.807286	3.70538e-77	0.602	0.268	1.24271e-72
CORO1A	0.60313	3.76505e-77	0.946	0.779	1.26272e-72
DAPP1	1.37385	9.73601e-77	0.396	0.131	3.26526e-72
ZNF467	2.2432	1.04098e-76	0.219	0.032	3.49124e-72
STK17A	-2.51444	1.18333e-76	0.18	0.438	3.96867e-72
IL1RN	3.82224	2.35098e-76	0.156	0.007	7.8847e-72
AREG	2.96017	2.57568e-76	0.325	0.095	8.63833e-72
TALDO1	0.795206	2.79815e-76	0.777	0.461	9.38445e-72
PKM	0.746007	3.45605e-76	0.839	0.569	1.15909e-71
DST	2.65945	3.73646e-76	0.206	0.027	1.25313e-71
KLF10	1.4825	4.0941e-76	0.453	0.175	1.37308e-71
CRIP3	5.02525	4.24964e-76	0.148	0.005	1.42524e-71
ATP6V1F	0.817068	5.09783e-76	0.749	0.441	1.70971e-71
SIRPA	2.97015	6.37898e-76	0.182	0.017	2.13938e-71
EREG	3.28557	9.03017e-76	0.172	0.013	3.02854e-71
UNC93B1	1.42569	9.13608e-76	0.406	0.14	3.06406e-71
ATP2B1	1.21974	1.77615e-75	0.597	0.297	5.95686e-71
CAMK1	2.59523	2.31579e-75	0.208	0.028	7.76671e-71
LAP3	1.17547	2.501e-75	0.483	0.193	8.38786e-71
HPS4	-3.18433	6.38381e-75	0.128	0.383	2.141e-70
STXBP2	1.11389	1.49336e-74	0.56	0.26	5.00843e-70
PYHIN1	-5.55543	2.40336e-74	0.007	0.227	8.06038e-70
CREG1	1.66828	3.48301e-74	0.322	0.089	1.16813e-69
ARRB2	1.03824	3.55476e-74	0.585	0.28	1.19219e-69
SPECC1	1.67981	3.97996e-74	0.368	0.12	1.3348e-69
SLC35E3	-3.89262	4.14113e-74	0.074	0.32	1.38885e-69
CD27	-3.13946	5.05366e-74	0.016	0.246	1.6949e-69
CRTAP	1.21436	7.85577e-74	0.432	0.16	2.63467e-69
ARF3	1.23335	9.11043e-74	0.471	0.191	3.05546e-69
NME2	1.59984	1.05714e-73	0.367	0.118	3.54543e-69
CHP1	0.979649	2.50101e-73	0.455	0.173	8.38789e-69
CD19	-4.7177	2.82416e-73	0.013	0.234	9.47167e-69
ARMH1	-2.54944	6.00273e-73	0.14	0.394	2.01319e-68
PRKCD	1.57312	1.23095e-72	0.32	0.09	4.12836e-68
OSCAR	2.43924	1.24365e-72	0.177	0.017	4.17094e-68
ZNF503	3.25548	1.25988e-72	0.159	0.011	4.22539e-68
ST14	2.59341	1.60996e-72	0.217	0.035	5.3995e-68
SOX4	-1.95534	2.13567e-72	0.35	0.555	7.16261e-68
YBX1	0.44278	3.09807e-72	0.973	0.908	1.03903e-67
IFNGR1	1.30326	3.44671e-72	0.454	0.179	1.15596e-67
PTTG1IP	1.24647	3.99058e-72	0.469	0.19	1.33836e-67
LRRK2	2.24473	4.71519e-72	0.188	0.022	1.58138e-67
C15orf39	2.33694	5.4608e-72	0.25	0.053	1.83144e-67
PLD3	1.40268	5.72947e-72	0.363	0.114	1.92155e-67
MT-CO2	0.369155	7.4431e-72	0.994	0.973	2.49627e-67
CMTM8	-4.05998	1.65646e-71	0.035	0.266	5.55544e-67
PTPN6	0.87382	2.06201e-71	0.609	0.295	6.91556e-67
CD48	0.766596	3.10003e-71	0.802	0.529	1.03969e-66
C4orf48	1.04531	8.14878e-71	0.531	0.233	2.73294e-66
DNAJC15	0.914426	1.10622e-70	0.613	0.307	3.71005e-66
KYNU	2.23858	1.74688e-70	0.243	0.048	5.85867e-66
RORA	-4.48925	3.15886e-70	0.017	0.233	1.05942e-65
MT-CO3	0.382256	3.54422e-70	0.988	0.974	1.18866e-65
VEGFA	4.69151	5.7125e-70	0.144	0.007	1.91586e-65
LRP1	2.96166	7.06117e-70	0.152	0.01	2.36817e-65
SSR1	0.922416	2.09668e-69	0.644	0.327	7.03186e-65
JUNB	0.766589	3.1103e-69	0.87	0.617	1.04313e-64
DOCK5	1.96646	3.58844e-69	0.233	0.045	1.20349e-64
MYD88	1.38879	3.78775e-69	0.352	0.114	1.27034e-64
SEC11A	0.75932	5.21413e-69	0.741	0.456	1.74871e-64
FLT3	1.57867	5.43306e-69	0.322	0.096	1.82214e-64
CAPNS1	1.01964	9.60584e-69	0.551	0.266	3.22161e-64
NDUFB5	0.920279	1.03648e-68	0.628	0.326	3.47613e-64
FOSL2	1.68802	1.08936e-68	0.303	0.082	3.65349e-64
SCPEP1	1.11812	1.19648e-68	0.442	0.174	4.01275e-64
RCSD1	-1.87253	1.25311e-68	0.49	0.622	4.20269e-64
SMC4	-2.24379	1.75981e-68	0.25	0.48	5.90206e-64
JAK2	1.76729	1.88619e-68	0.296	0.081	6.32592e-64
ATP6AP1	1.1938	3.0671e-68	0.432	0.167	1.02864e-63
PTMS	1.7521	5.81699e-68	0.314	0.092	1.9509e-63
RPS2	0.284981	7.55405e-68	1	0.999	2.53348e-63
AOAH	1.29438	8.20534e-68	0.312	0.085	2.75191e-63
UBA52	0.310372	8.54581e-68	0.993	0.971	2.8661e-63
OTULINL	1.58199	9.14356e-68	0.382	0.138	3.06657e-63
NR4A1	1.90428	2.03712e-67	0.232	0.045	6.83208e-63
FAM49B	0.737405	6.10463e-67	0.768	0.488	2.04737e-62
DSE	2.11986	7.28691e-67	0.253	0.058	2.44388e-62
KIAA0930	1.52424	1.18904e-66	0.32	0.097	3.98781e-62
DUSP3	2.51704	2.02905e-66	0.214	0.039	6.80502e-62
PPP1R14A	1.56319	2.18295e-66	0.286	0.075	7.32116e-62
COX5A	0.54562	3.42201e-66	0.835	0.546	1.14767e-61
STRBP	-3.39259	4.22885e-66	0.055	0.281	1.41827e-61
GNAI2	0.83664	5.80893e-66	0.734	0.444	1.9482e-61
HLA-E	-0.827375	1.35657e-65	0.851	0.832	4.54967e-61
TMEM263	-3.45227	1.61948e-65	0.043	0.263	5.4314e-61
CYP2S1	5.68722	1.78377e-65	0.124	0.003	5.98241e-61
TERF2	-4.57935	1.80818e-65	0.072	0.295	6.06426e-61
C12orf57	-1.71464	2.24121e-65	0.365	0.569	7.51659e-61
ARID5B	-2.98976	4.47731e-65	0.107	0.338	1.5016e-60
CAST	0.810969	5.15413e-65	0.686	0.388	1.72859e-60
TNFAIP8L2	2.0307	1.10403e-64	0.254	0.062	3.7027e-60
CCL5	-3.0258	1.5794e-64	0.172	0.401	5.297e-60
GDI2	0.65339	1.80327e-64	0.811	0.539	6.0478e-60
NUP214	1.08276	1.86601e-64	0.434	0.177	6.25823e-60
CAT	0.940923	2.29391e-64	0.563	0.278	7.69331e-60
RPL26	0.310234	2.55553e-64	0.998	0.992	8.57074e-60
FAM129C	-4.23646	2.7345e-64	0.016	0.218	9.17096e-60
MAP3K8	1.13234	3.09857e-64	0.5	0.236	1.0392e-59
MXD1	1.68962	4.30177e-64	0.281	0.076	1.44273e-59
UNC119	1.40279	4.63117e-64	0.38	0.138	1.5532e-59
ACPP	3.98273	7.16176e-64	0.131	0.006	2.40191e-59
MAP2K1	1.207	7.42525e-64	0.454	0.192	2.49028e-59
SKAP1	-4.77403	9.79315e-64	0.007	0.198	3.28443e-59
C7orf50	0.916417	1.01169e-63	0.497	0.22	3.39301e-59
SLC16A3	1.50057	1.39182e-63	0.275	0.073	4.66787e-59
FAM162A	0.921587	2.12714e-63	0.445	0.183	7.134e-59
SH3BGRL	0.663168	2.49077e-63	0.792	0.53	8.35356e-59
TENT5A	1.68213	2.5607e-63	0.314	0.096	8.58808e-59
MSI2	-2.56404	2.69826e-63	0.154	0.385	9.04942e-59
SLC12A9	1.41623	8.93297e-63	0.325	0.103	2.99594e-58
P2RY6	3.21097	2.1087e-62	0.13	0.006	7.07216e-58
DNPH1	1.33508	2.34151e-62	0.376	0.136	7.85296e-58
FOXP1	-1.63951	2.51508e-62	0.44	0.599	8.43509e-58
MDK	-4.23095	3.56406e-62	0.037	0.244	1.19531e-57
EGFL7	-4.18689	3.91224e-62	0.022	0.222	1.31209e-57
HLA-DRB5	2.04846	5.37908e-62	0.465	0.246	1.80404e-57
GNG5	0.549413	8.49721e-62	0.793	0.496	2.8498e-57
SPG21	0.928398	9.97782e-62	0.487	0.219	3.34636e-57
TPMT	1.58131	1.28184e-61	0.292	0.085	4.29902e-57
PBXIP1	-2.76625	1.63074e-61	0.085	0.309	5.46917e-57
HBEGF	2.1044	1.67026e-61	0.235	0.054	5.60173e-57
NOTCH2	1.58614	2.3237e-61	0.269	0.072	7.79323e-57
MAFG	2.00178	2.5618e-61	0.244	0.06	8.59175e-57
TXN	0.680813	2.60867e-61	0.81	0.511	8.74895e-57
ANXA4	1.24567	3.57621e-61	0.328	0.104	1.19939e-56
HSD17B10	0.743756	3.81568e-61	0.6	0.311	1.2797e-56
CCSER1	2.6641	4.80813e-61	0.149	0.014	1.61255e-56
GSTO1	0.542921	5.83637e-61	0.672	0.356	1.9574e-56
NAAA	1.15963	6.55468e-61	0.389	0.146	2.19831e-56
LRMDA	3.22727	7.81698e-61	0.159	0.019	2.62166e-56
PCDH9	-6.96277	1.21335e-60	0.005	0.187	4.06932e-56
PAX5	-5.69002	1.22438e-60	0.007	0.19	4.10631e-56
POU2F2	1.16355	1.81695e-60	0.48	0.221	6.09368e-56
STAG3	-4.16999	3.00028e-60	0.062	0.273	1.00624e-55
EIF2AK4	1.11613	4.68649e-60	0.448	0.194	1.57175e-55
FAM129A	1.14099	5.19745e-60	0.353	0.123	1.74312e-55
NDUFB2	0.672356	7.25384e-60	0.81	0.522	2.43279e-55
MYCL	3.70684	9.21692e-60	0.149	0.016	3.09117e-55
PID1	3.66745	1.09087e-59	0.136	0.011	3.65855e-55
BCL11B	-5.32887	1.11014e-59	0.007	0.189	3.72318e-55
NQO2	1.3317	1.47955e-59	0.292	0.087	4.96211e-55
GNB2	0.713973	2.34187e-59	0.697	0.403	7.85416e-55
ALDH3B1	2.44038	2.67589e-59	0.166	0.023	8.9744e-55
CARD19	0.947658	3.39736e-59	0.482	0.221	1.13941e-54
MRPL33	0.78672	3.75435e-59	0.658	0.371	1.25914e-54
KLRD1	-4.74962	4.61925e-59	0.018	0.207	1.5492e-54
ATP6V0D1	0.88903	6.06896e-59	0.571	0.294	2.03541e-54
CD96	-3.94758	6.31345e-59	0.017	0.205	2.1174e-54
AKAP12	-4.61618	6.65621e-59	0.01	0.193	2.23236e-54
LILRA5	2.25987	7.41207e-59	0.143	0.013	2.48586e-54
FGD4	2.3403	1.01755e-58	0.149	0.016	3.41265e-54
CIRBP	-0.81412	1.03984e-58	0.784	0.79	3.48741e-54
GAPDH	0.433927	1.08731e-58	0.987	0.949	3.64661e-54
ZAP70	-4.29683	1.11679e-58	0.011	0.194	3.74549e-54
ATP2B1-AS1	1.36308	1.28769e-58	0.381	0.149	4.31867e-54
KLRB1	-4.8548	1.30834e-58	0.02	0.208	4.3879e-54
BLOC1S1	0.592637	1.40025e-58	0.762	0.476	4.69615e-54
GAA	1.75771	1.4632e-58	0.233	0.056	4.90727e-54
LTC4S	3.00833	1.63792e-58	0.154	0.018	5.49325e-54
TUT4	-1.897	1.65125e-58	0.218	0.44	5.53795e-54
IRF5	1.92673	1.86324e-58	0.224	0.052	6.24892e-54
CAMK4	-5.87022	4.20164e-58	0.007	0.184	1.40915e-53
MTMR14	0.927738	4.70985e-58	0.471	0.21	1.57959e-53
SGK1	1.96606	4.90132e-58	0.214	0.045	1.64381e-53
ATP5MC2	0.3986	6.26612e-58	0.946	0.859	2.10153e-53
RPS4Y2	-7.90898	7.48354e-58	0.002	0.174	2.50983e-53
IKZF3	-4.25264	8.68501e-58	0.013	0.195	2.91278e-53
CAP1	0.702746	9.1536e-58	0.781	0.515	3.06993e-53
GLIPR2	0.850491	9.48722e-58	0.48	0.212	3.18182e-53
RPS17	0.407978	1.42655e-57	0.969	0.932	4.78437e-53
NUSAP1	-3.12248	1.45386e-57	0.085	0.297	4.87595e-53
ADAP2	1.9302	1.55546e-57	0.205	0.041	5.21669e-53
STAC3	1.89811	1.82243e-57	0.223	0.052	6.11206e-53
UBE2C	-3.54602	2.21148e-57	0.047	0.249	7.41687e-53
PHLDA2	3.82022	2.62161e-57	0.117	0.005	8.79235e-53
PLEC	1.53706	3.34003e-57	0.272	0.078	1.12018e-52
LINC01637	2.82714	3.7366e-57	0.121	0.006	1.25318e-52
GNAQ	1.09042	4.22152e-57	0.443	0.196	1.41581e-52
TMPO	-1.69787	4.68604e-57	0.276	0.485	1.57161e-52
RAB7A	0.887166	4.99678e-57	0.671	0.414	1.67582e-52
CD163	3.44	5.32892e-57	0.119	0.006	1.78721e-52
GIMAP7	-2.39144	5.84942e-57	0.115	0.335	1.96178e-52
AC096667.1	2.94324	6.28764e-57	0.133	0.011	2.10875e-52
PICALM	1.16747	8.00425e-57	0.381	0.15	2.68447e-52
ACTG1	0.368453	9.2206e-57	0.99	0.943	3.09241e-52
LINC00861	-3.4689	9.57699e-57	0.016	0.198	3.21193e-52
GABARAP	1.70509	1.29839e-56	0.324	0.114	4.35454e-52
LCP1	0.596198	1.30283e-56	0.803	0.522	4.36943e-52
SEPT1	-2.17968	1.41024e-56	0.155	0.373	4.72968e-52
BRK1	0.581099	2.20422e-56	0.839	0.587	7.39253e-52
PRF1	-5.28553	2.22422e-56	0.013	0.19	7.4596e-52
C9orf72	1.62202	3.74239e-56	0.254	0.069	1.25512e-51
ADA	-2.56577	3.8907e-56	0.166	0.377	1.30486e-51
NEIL1	-4.70107	4.31436e-56	0.017	0.196	1.44695e-51
MBOAT7	1.11229	4.98957e-56	0.376	0.148	1.6734e-51
SERPINB1	0.596088	5.34402e-56	0.677	0.394	1.79228e-51
CARD9	2.34591	5.52714e-56	0.139	0.014	1.85369e-51
CCDC6	1.36719	5.85201e-56	0.311	0.103	1.96265e-51
CLIC1	0.496764	6.46275e-56	0.907	0.722	2.16748e-51
ARAP2	-2.65029	7.5285e-56	0.083	0.291	2.52491e-51
LAMTOR4	0.544248	7.63057e-56	0.823	0.562	2.55914e-51
TOP2A	-3.58702	7.96219e-56	0.056	0.256	2.67036e-51
JCHAIN	-3.30006	8.59882e-56	0.057	0.26	2.88387e-51
FNIP2	1.65932	9.5972e-56	0.25	0.069	3.21871e-51
CIITA	1.04899	1.22804e-55	0.485	0.231	4.11861e-51
PPIB	0.571934	1.35409e-55	0.873	0.632	4.54134e-51
BHLHE40	1.35381	1.72029e-55	0.284	0.086	5.76949e-51
PCLAF	-2.36117	1.9892e-55	0.244	0.437	6.67137e-51
SAMD3	-4.9064	2.13694e-55	0.005	0.174	7.16685e-51
NPM1	-0.528679	3.1806e-55	0.946	0.93	1.06671e-50
TCL1B	-7.8279	3.75021e-55	0.006	0.173	1.25775e-50
FXYD5	0.594884	3.77811e-55	0.873	0.683	1.2671e-50
NRGN	2.06642	4.06756e-55	0.183	0.034	1.36418e-50
CYTOR	0.953041	4.18455e-55	0.456	0.198	1.40341e-50
LILRA1	3.66523	4.84225e-55	0.131	0.012	1.62399e-50
GZMH	-5.06874	5.06928e-55	0.013	0.188	1.70013e-50
NOD2	2.97037	5.36556e-55	0.121	0.008	1.7995e-50
ADGRE2	1.59127	7.00132e-55	0.2	0.043	2.3481e-50
CDK6	-2.58401	7.12323e-55	0.155	0.366	2.38899e-50
RTN4	0.629484	8.75994e-55	0.783	0.533	2.93791e-50
MAPKAPK3	1.02434	9.57955e-55	0.389	0.155	3.21279e-50
LILRA2	1.40971	1.13682e-54	0.303	0.101	3.81268e-50
HCLS1	0.713837	1.15366e-54	0.698	0.435	3.86915e-50
RIPK2	1.44092	1.19381e-54	0.316	0.11	4.00379e-50
TIMP2	1.71042	1.29834e-54	0.219	0.053	4.35438e-50
CHD7	-3.86621	1.31941e-54	0.021	0.2	4.42503e-50
NAGK	1.39154	1.35821e-54	0.409	0.185	4.55517e-50
ENO1	0.52307	1.37939e-54	0.897	0.695	4.6262e-50
FCMR	-2.96336	1.51162e-54	0.038	0.229	5.06968e-50
FPR1	2.13452	1.61642e-54	0.13	0.011	5.42113e-50
COX4I1	0.356969	4.10512e-54	0.964	0.904	1.37677e-49
SPOCK2	-4.05001	4.85105e-54	0.023	0.201	1.62694e-49
FUCA2	1.58511	5.30212e-54	0.22	0.054	1.77822e-49
RAB34	0.963817	5.55732e-54	0.359	0.139	1.86381e-49
RGS2	0.649862	7.64065e-54	0.522	0.247	2.56252e-49
UBE2D1	1.3289	8.07366e-54	0.317	0.112	2.70774e-49
AXL	4.11641	8.40617e-54	0.122	0.009	2.81926e-49
LINC01013	-5.54141	1.44042e-53	0.002	0.163	4.83089e-49
TRDC	-5.96737	1.46495e-53	0.006	0.17	4.91313e-49
ABI3	1.17767	1.49719e-53	0.345	0.129	5.02126e-49
UQCR11	0.547057	2.17688e-53	0.854	0.627	7.30081e-49
PAG1	-2.22576	2.44315e-53	0.176	0.384	8.19384e-49
SERPINF1	1.66457	2.48511e-53	0.226	0.058	8.33455e-49
DPYSL2	1.02297	2.53873e-53	0.448	0.205	8.5144e-49
HIP1	1.5908	3.30841e-53	0.262	0.079	1.10957e-48
SLC7A7	1.89558	7.87137e-53	0.161	0.025	2.6399e-48
NOP53	-0.720465	8.14563e-53	0.873	0.831	2.73188e-48
TMEM14C	0.597031	9.57475e-53	0.568	0.3	3.21118e-48
PTAFR	2.19457	9.6393e-53	0.135	0.015	3.23283e-48
ARGLU1	-0.919351	1.03651e-52	0.747	0.752	3.47624e-48
NDUFA12	0.679151	1.18334e-52	0.686	0.412	3.96869e-48
FGFBP2	-6.50474	1.58843e-52	0.005	0.165	5.32727e-48
CTGF	-6.34317	1.59813e-52	0.005	0.165	5.3598e-48
GZMB	-5.61703	1.85417e-52	0.026	0.2	6.2185e-48
LAT	-2.65551	2.41291e-52	0.059	0.252	8.0924e-48
ASGR1	1.79478	2.43615e-52	0.149	0.021	8.17036e-48
NAIP	1.29186	2.54107e-52	0.324	0.12	8.52224e-48
C1orf54	2.89963	2.80281e-52	0.204	0.049	9.40008e-48
CHMP2A	0.700247	2.95286e-52	0.625	0.347	9.9033e-48
IL1R2	4.49608	3.41866e-52	0.098	0.002	1.14655e-47
PPP2R5C	-1.63069	4.12989e-52	0.358	0.527	1.38508e-47
PNISR	-0.873786	4.32197e-52	0.786	0.769	1.4495e-47
ANPEP	3.55026	7.01075e-52	0.117	0.009	2.35126e-47
BLOC1S2	0.845449	8.32595e-52	0.584	0.321	2.79236e-47
SIGLEC9	3.23664	9.69634e-52	0.111	0.006	3.25196e-47
CDK1	-4.09889	1.00848e-51	0.017	0.186	3.38224e-47
CYC1	0.575897	1.16326e-51	0.652	0.37	3.90135e-47
SFXN1	-2.41862	1.31122e-51	0.116	0.317	4.39756e-47
RIMKLB	-4.23128	1.4282e-51	0.019	0.188	4.78988e-47
ST3GAL6	1.65434	1.7742e-51	0.241	0.068	5.9503e-47
EPB41L3	3.82473	2.89092e-51	0.115	0.008	9.69556e-47
AC243960.1	-3.20017	3.29592e-51	0.027	0.204	1.10539e-46
EIF3L	0.546348	3.98027e-51	0.863	0.692	1.3349e-46
ATP6V1B2	1.37319	4.29693e-51	0.303	0.108	1.4411e-46
ATP5MF	0.519699	4.31207e-51	0.851	0.597	1.44618e-46
CEBPA	2.00021	4.65819e-51	0.153	0.024	1.56227e-46
IL17RA	1.17602	4.92457e-51	0.325	0.121	1.6516e-46
RAG1	-5.95252	4.95693e-51	0.002	0.155	1.66245e-46
CCL4	-3.23536	7.37891e-51	0.046	0.232	2.47474e-46
UTF1	3.29519	7.53899e-51	0.119	0.01	2.52843e-46
SNRPN	-1.85836	8.61702e-51	0.17	0.379	2.88997e-46
NIPSNAP3A	0.969618	9.10107e-51	0.357	0.143	3.05232e-46
NASP	-1.51724	1.02403e-50	0.42	0.565	3.43439e-46
FUS	-0.950777	1.3978e-50	0.744	0.762	4.68795e-46
DECR1	0.774567	1.45155e-50	0.511	0.262	4.86822e-46
C1QTNF4	-6.20453	1.51645e-50	0.006	0.161	5.08587e-46
GM2A	1.69079	1.58028e-50	0.183	0.038	5.29996e-46
ATOX1	0.74837	2.07341e-50	0.526	0.266	6.95379e-46
DOK2	0.929476	2.24257e-50	0.409	0.173	7.52114e-46
CNN2	0.819398	2.4746e-50	0.591	0.33	8.29931e-46
IFITM1	-1.82104	2.69648e-50	0.235	0.45	9.04346e-46
EIF4A1	0.729681	3.23103e-50	0.726	0.474	1.08362e-45
TXK	-3.89959	3.41501e-50	0.015	0.178	1.14532e-45
FCGR2A	2.21856	3.86756e-50	0.161	0.028	1.2971e-45
APAF1	1.34689	4.9858e-50	0.324	0.123	1.67214e-45
HMOX1	2.51833	5.24944e-50	0.128	0.014	1.76056e-45
RETN	1.45785	6.4131e-50	0.186	0.039	2.15083e-45
PSIP1	-1.58968	7.53603e-50	0.379	0.538	2.52744e-45
LINC00426	-6.00241	8.64082e-50	0.004	0.156	2.89796e-45
ENTPD1	1.88817	1.01926e-49	0.196	0.045	3.41838e-45
C12orf45	1.29606	1.03118e-49	0.339	0.136	3.45837e-45
TBC1D12	3.33137	1.48397e-49	0.104	0.005	4.97695e-45
SPINT1	2.33304	1.5248e-49	0.172	0.034	5.11388e-45
EIF6	0.621303	1.74879e-49	0.619	0.345	5.8651e-45
GLB1	1.41564	1.92345e-49	0.267	0.087	6.45087e-45
RNPEP	0.888048	2.18469e-49	0.381	0.162	7.32702e-45
CARHSP1	-1.79391	2.28576e-49	0.311	0.482	7.66599e-45
CD8B	-3.72478	2.59624e-49	0.015	0.177	8.70728e-45
TRMT6	1.28477	3.51227e-49	0.276	0.091	1.17795e-44
RPS6KA4	0.762198	3.53154e-49	0.338	0.127	1.18441e-44
CEACAM4	3.21796	3.71943e-49	0.109	0.007	1.24742e-44
ARF6	0.649301	4.24004e-49	0.792	0.569	1.42203e-44
ADA2	1.27602	4.84861e-49	0.286	0.098	1.62613e-44
CD300LF	2.29339	5.80671e-49	0.175	0.037	1.94746e-44
QPCT	2.23497	6.50536e-49	0.113	0.009	2.18177e-44
MAD2L1	-2.42181	6.64913e-49	0.06	0.249	2.22998e-44
PQLC3	0.990825	6.91172e-49	0.328	0.121	2.31805e-44
WDR83OS	0.515625	7.06645e-49	0.722	0.448	2.36995e-44
SERPINB6	0.604214	8.22001e-49	0.478	0.222	2.75683e-44
AES	-1.4195	1.19976e-48	0.493	0.601	4.02375e-44
ATM	-1.56117	1.28234e-48	0.269	0.461	4.30071e-44
CD83	1.04725	1.99854e-48	0.353	0.139	6.70271e-44
RPS15	0.232289	2.17995e-48	0.999	0.998	7.31112e-44
TIGAR	1.78385	2.26798e-48	0.208	0.053	7.60636e-44
TOB1	0.858589	2.38694e-48	0.426	0.194	8.00532e-44
ATP5MG	0.322263	2.52307e-48	0.962	0.897	8.46188e-44
CD44	0.678479	2.60333e-48	0.758	0.526	8.73106e-44
ETV6	0.946194	3.24993e-48	0.455	0.218	1.08996e-43
C19orf33	3.78536	4.37835e-48	0.099	0.004	1.46841e-43
CENPK	-2.7395	5.63777e-48	0.056	0.237	1.8908e-43
PTPN4	-2.71411	6.9753e-48	0.052	0.232	2.33938e-43
TMEM109	0.82311	7.39043e-48	0.468	0.226	2.4786e-43
IMPDH1	0.973885	9.35316e-48	0.311	0.114	3.13686e-43
MS4A1	-5.64934	1.03397e-47	0.014	0.168	3.46772e-43
NUDT16	1.41372	1.10104e-47	0.247	0.077	3.69265e-43
ZFHX3	1.44626	1.3006e-47	0.223	0.062	4.36195e-43
SPNS1	1.12167	1.90188e-47	0.356	0.148	6.37852e-43
ZNF106	0.842698	2.07758e-47	0.532	0.285	6.96779e-43
RASGRP1	-4.10504	2.23136e-47	0.01	0.16	7.48352e-43
TREM1	2.73633	2.27022e-47	0.11	0.009	7.61386e-43
MYDGF	0.594181	2.7016e-47	0.666	0.393	9.06063e-43
POU2AF1	-3.76143	3.13238e-47	0.007	0.156	1.05054e-42
PRKCH	-2.59687	3.3322e-47	0.074	0.257	1.11755e-42
SERTAD3	1.721	3.50453e-47	0.235	0.07	1.17535e-42
LAIR1	-2.20245	3.67494e-47	0.116	0.311	1.2325e-42
RAP1A	0.643348	4.25827e-47	0.618	0.364	1.42814e-42
FMNL1	0.680948	4.57062e-47	0.661	0.418	1.5329e-42
CCR7	-2.53769	5.31334e-47	0.018	0.177	1.78199e-42
ADI1	0.648375	5.45131e-47	0.498	0.253	1.82826e-42
MINOS1	0.4938	5.58726e-47	0.668	0.395	1.87385e-42
OXA1L	0.680285	7.48361e-47	0.541	0.291	2.50985e-42
IGHD	-4.27951	7.70359e-47	0.029	0.192	2.58363e-42
COX8A	0.428765	8.81757e-47	0.897	0.688	2.95724e-42
DHRS9	3.11327	9.10715e-47	0.133	0.019	3.05436e-42
AC004556.1	1.96718	9.29086e-47	0.205	0.054	3.11597e-42
SH2D1A	-4.01276	1.09234e-46	0.009	0.157	3.66349e-42
STX3	1.3026	1.10158e-46	0.232	0.068	3.69447e-42
TOP1MT	1.469	1.31764e-46	0.239	0.075	4.41911e-42
SECTM1	4.35978	1.59767e-46	0.096	0.004	5.35828e-42
RAP2B	0.797458	1.73453e-46	0.416	0.19	5.81727e-42
MYLPF	2.60648	1.90108e-46	0.135	0.019	6.37583e-42
DEPTOR	3.18923	1.91951e-46	0.107	0.009	6.43766e-42
COMT	0.583238	1.9361e-46	0.583	0.319	6.49331e-42
RRM2	-4.23454	2.65879e-46	0.021	0.177	8.91704e-42
MCM7	-2.05731	4.09675e-46	0.175	0.371	1.37397e-41
ATP5PB	0.576383	4.18196e-46	0.772	0.522	1.40255e-41
WDFY2	0.937752	4.81067e-46	0.49	0.252	1.6134e-41
SRD5A1	1.83618	5.10686e-46	0.152	0.027	1.71274e-41
MIR4435-2HG	1.20846	5.32867e-46	0.3	0.111	1.78713e-41
PHACTR1	0.793792	5.54383e-46	0.56	0.307	1.85929e-41
ANKRD36C	-1.90111	5.86701e-46	0.186	0.378	1.96768e-41
DUT	-1.66192	5.88306e-46	0.527	0.612	1.97306e-41
DHRS4L2	0.76896	5.89099e-46	0.349	0.142	1.97572e-41
PARVB	1.49615	6.87779e-46	0.231	0.07	2.30667e-41
COX5B	0.522301	8.29282e-46	0.88	0.69	2.78124e-41
TLR2	2.23556	9.26636e-46	0.13	0.018	3.10775e-41
EHBP1L1	1.19474	1.27339e-45	0.265	0.089	4.27071e-41
DBI	0.500789	1.59488e-45	0.861	0.618	5.34893e-41
HGSNAT	1.06924	1.65667e-45	0.322	0.125	5.55615e-41
UBE2E2	1.00067	1.81529e-45	0.34	0.141	6.08813e-41
ASGR2	2.25869	3.54023e-45	0.112	0.011	1.18732e-40
TFEC	2.28198	3.70959e-45	0.133	0.02	1.24412e-40
CD300LB	3.42577	4.22571e-45	0.105	0.009	1.41722e-40
RXRA	1.4865	4.86889e-45	0.182	0.043	1.63293e-40
TRGC2	-4.42269	6.79766e-45	0.007	0.149	2.2798e-40
MYOF	3.2315	6.92924e-45	0.116	0.013	2.32393e-40
NDUFC2	0.529024	8.82258e-45	0.733	0.473	2.95892e-40
RASGRP4	3.32403	9.26183e-45	0.122	0.015	3.10623e-40
MCTP1	1.72862	1.03274e-44	0.181	0.044	3.4636e-40
RPS13	0.228558	1.43087e-44	0.999	0.993	4.79884e-40
CREB5	2.37311	1.93476e-44	0.128	0.018	6.4888e-40
SLC15A3	2.94177	2.19113e-44	0.113	0.012	7.34861e-40
RAB5IF	0.561904	2.51465e-44	0.618	0.355	8.43364e-40
AURKB	-3.8086	2.56943e-44	0.027	0.183	8.61734e-40
NENF	0.503366	3.6482e-44	0.521	0.263	1.22353e-39
FBXO6	1.34332	3.8397e-44	0.228	0.068	1.28776e-39
AL034397.3	1.87921	4.20452e-44	0.175	0.041	1.41011e-39
COX6B1	0.377523	4.84965e-44	0.897	0.733	1.62647e-39
SMIM26	0.517339	5.10956e-44	0.639	0.383	1.71364e-39
ALDOA	0.826397	5.25186e-44	0.401	0.186	1.76137e-39
CD300E	3.51558	5.96032e-44	0.097	0.006	1.99897e-39
C21orf58	-4.24763	7.03001e-44	0.019	0.167	2.35772e-39
ZNF107	-3.1803	7.47108e-44	0.036	0.195	2.50565e-39
ASPM	-4.03118	1.25429e-43	0.026	0.178	4.20665e-39
EVI2B	0.509992	1.26708e-43	0.708	0.438	4.24953e-39
LINC00958	-3.78159	1.34773e-43	0.015	0.16	4.52002e-39
BCAS4	-3.2978	1.38868e-43	0.018	0.166	4.65735e-39
TLE3	1.31322	1.49802e-43	0.32	0.132	5.02405e-39
SMCHD1	-1.33297	1.52459e-43	0.471	0.587	5.11318e-39
H2AFY	0.396703	1.83137e-43	0.89	0.665	6.14206e-39
TMEM170B	2.70713	1.8349e-43	0.12	0.016	6.15388e-39
CD8A	-3.4339	2.23424e-43	0.014	0.158	7.49318e-39
SLC43A2	1.39212	2.61574e-43	0.218	0.065	8.77268e-39
PGAM1	0.485207	2.62401e-43	0.709	0.433	8.8004e-39
HRH2	1.58921	2.86877e-43	0.219	0.067	9.62128e-39
RUBCNL	-2.46967	3.04063e-43	0.034	0.193	1.01977e-38
HOPX	-3.98759	3.52008e-43	0.031	0.185	1.18056e-38
RASSF2	1.35486	3.60449e-43	0.286	0.109	1.20887e-38
FOSB	0.783549	4.7002e-43	0.608	0.367	1.57635e-38
PHPT1	0.490033	5.143e-43	0.594	0.335	1.72486e-38
EVI2A	0.902294	5.2104e-43	0.457	0.233	1.74747e-38
TAF7	-1.24707	5.97805e-43	0.447	0.573	2.00492e-38
PHETA1	2.43351	7.31102e-43	0.117	0.015	2.45197e-38
PNPLA6	1.44676	8.07939e-43	0.219	0.066	2.70967e-38
TC2N	-5.21915	8.48966e-43	0.005	0.138	2.84726e-38
EVL	-1.4353	1.28406e-42	0.393	0.534	4.30648e-38
BST2	0.57962	1.32528e-42	0.688	0.436	4.44473e-38
PPA2	0.883848	1.46059e-42	0.371	0.168	4.89854e-38
G0S2	3.73094	1.68616e-42	0.107	0.011	5.65503e-38
UQCRC1	0.548029	1.75787e-42	0.541	0.291	5.89554e-38
ICAM3	0.676188	1.76926e-42	0.644	0.407	5.93374e-38
CENPM	-2.65865	1.95655e-42	0.057	0.225	6.56187e-38
TIMM17A	0.756435	2.10702e-42	0.454	0.227	7.06651e-38
NAA38	0.462005	2.11594e-42	0.688	0.414	7.09644e-38
MIDN	0.844045	2.20059e-42	0.489	0.254	7.38033e-38
SFT2D1	0.519733	2.59171e-42	0.562	0.305	8.69207e-38
SPOPL	1.40814	2.87286e-42	0.188	0.05	9.63499e-38
PTGS1	2.89387	3.63275e-42	0.103	0.01	1.21835e-37
ARHGAP26	1.11466	3.81738e-42	0.253	0.086	1.28027e-37
FAM20C	3.80381	3.86356e-42	0.094	0.006	1.29576e-37
TMEM9B	0.69562	4.19355e-42	0.466	0.235	1.40643e-37
BUB3	-1.64443	4.27055e-42	0.256	0.431	1.43226e-37
PCM1	-1.28216	4.33847e-42	0.449	0.568	1.45504e-37
LRRFIP1	0.524616	4.96003e-42	0.82	0.615	1.66349e-37
MGAT1	0.771926	6.20615e-42	0.481	0.253	2.08142e-37
CTNNBIP1	0.852668	6.52142e-42	0.356	0.159	2.18715e-37
BAIAP2	2.31494	6.55384e-42	0.104	0.01	2.19803e-37
LRRK1	1.31745	7.06631e-42	0.227	0.073	2.3699e-37
BST1	1.55949	7.49576e-42	0.172	0.042	2.51393e-37
TNFSF10	1.17319	8.05564e-42	0.295	0.116	2.7017e-37
IFNGR2	0.919841	8.93182e-42	0.375	0.173	2.99555e-37
STX10	0.667694	1.0717e-41	0.454	0.23	3.59425e-37
TXNDC17	0.603539	1.18428e-41	0.49	0.258	3.97184e-37
TMEM167A	0.604669	1.20709e-41	0.506	0.263	4.04833e-37
ASAP1	0.940037	1.63128e-41	0.365	0.165	5.47097e-37
VCL	1.02186	1.66189e-41	0.32	0.134	5.57365e-37
CENPU	-2.62569	1.74474e-41	0.08	0.25	5.8515e-37
RPL23	0.273517	1.81089e-41	0.986	0.964	6.07336e-37
SMIM4	1.09284	3.60928e-41	0.282	0.108	1.21048e-36
ODF2L	-2.05075	4.1306e-41	0.12	0.301	1.38532e-36
JUP	-2.71365	4.27874e-41	0.064	0.227	1.435e-36
HSP90AA1	-0.669268	4.60763e-41	0.867	0.832	1.54531e-36
MCRIP2	1.17699	4.79936e-41	0.218	0.067	1.60961e-36
PARL	0.79574	4.88671e-41	0.398	0.189	1.6389e-36
PPP3CC	-2.22067	5.65215e-41	0.11	0.288	1.89562e-36
SEMA6A	-5.2901	5.86692e-41	0.004	0.131	1.96765e-36
SLC25A3	0.415127	6.04057e-41	0.876	0.696	2.02589e-36
TRIM8	0.735755	6.45974e-41	0.464	0.235	2.16647e-36
IGF2BP1	-6.18785	6.82999e-41	0.003	0.128	2.29064e-36
TMEM273	2.08551	6.89115e-41	0.127	0.021	2.31115e-36
PCNA	-1.93522	7.28061e-41	0.213	0.391	2.44177e-36
TET2	1.12203	7.43975e-41	0.308	0.127	2.49514e-36
AEBP1	-4.73486	7.79467e-41	0.004	0.13	2.61418e-36
TNFRSF13C	-3.63578	7.84806e-41	0.018	0.157	2.63208e-36
TSEN34	1.03226	8.7823e-41	0.32	0.136	2.94541e-36
ADAP1	1.72852	8.84852e-41	0.156	0.034	2.96762e-36
SVIP	-1.81029	9.4525e-41	0.181	0.36	3.17018e-36
CD6	-3.79738	9.62641e-41	0.021	0.162	3.22851e-36
TSPAN4	1.72574	9.79071e-41	0.171	0.043	3.28361e-36
PFDN5	0.337816	1.05832e-40	0.947	0.881	3.54938e-36
ITPRIPL2	2.71036	1.34565e-40	0.116	0.016	4.51305e-36
DPEP1	-8.17011	1.44458e-40	0.001	0.123	4.84483e-36
PIM1	-2.07878	2.33853e-40	0.136	0.312	7.84295e-36
M6PR	0.582451	2.34948e-40	0.573	0.33	7.87968e-36
MTPN	0.586181	2.48215e-40	0.697	0.471	8.32465e-36
MRC1	4.4742	2.62494e-40	0.094	0.008	8.80351e-36
OS9	0.726736	2.72531e-40	0.523	0.292	9.14016e-36
ALDH5A1	-5.24474	2.96043e-40	0.004	0.128	9.92868e-36
ZNF608	-4.40638	3.50503e-40	0.008	0.137	1.17552e-35
FBLN2	2.63765	3.55085e-40	0.115	0.016	1.19088e-35
CORO1C	0.715447	3.64167e-40	0.312	0.126	1.22134e-35
SLC2A6	1.34456	3.94031e-40	0.205	0.062	1.3215e-35
PSMB3	0.418513	5.31868e-40	0.814	0.545	1.78378e-35
NDC80	-4.83869	5.81267e-40	0.008	0.136	1.94945e-35
ZWINT	-2.66068	6.1494e-40	0.075	0.239	2.06239e-35
MYL12A	0.363364	6.19214e-40	0.942	0.781	2.07672e-35
VAMP8	0.276094	7.20808e-40	0.873	0.629	2.41745e-35
REEP5	0.614603	7.25958e-40	0.557	0.315	2.43472e-35
C1QBP	0.448076	8.70372e-40	0.746	0.505	2.91905e-35
ARRDC1	0.970664	9.27978e-40	0.324	0.139	3.11225e-35
PTP4A3	-3.64561	9.57291e-40	0.011	0.142	3.21056e-35
BTF3	0.234447	9.85654e-40	0.965	0.924	3.30569e-35
ITK	-5.87617	1.00484e-39	0.004	0.128	3.37003e-35
MVP	0.930619	1.25359e-39	0.317	0.133	4.20428e-35
TOR2A	0.873631	1.34648e-39	0.284	0.112	4.51583e-35
STK38L	1.39524	1.36468e-39	0.261	0.099	4.57687e-35
SLC4A3	4.43667	1.56854e-39	0.088	0.006	5.26058e-35
UBE2T	-3.12841	1.67045e-39	0.034	0.18	5.60235e-35
ARPC4	0.465382	2.25918e-39	0.761	0.513	7.57684e-35
ATP5F1A	0.450276	2.76461e-39	0.82	0.603	9.27195e-35
FHIT	-2.81868	2.84542e-39	0.062	0.22	9.54298e-35
CSRP1	1.14107	3.00127e-39	0.254	0.095	1.00656e-34
ATAD5	-2.34727	3.64869e-39	0.102	0.269	1.2237e-34
SMOX	3.03304	3.84873e-39	0.11	0.015	1.29079e-34
MAP3K20	1.12581	4.36301e-39	0.297	0.125	1.46327e-34
TPX2	-3.61901	4.90086e-39	0.032	0.175	1.64365e-34
EIF4A2	-0.971399	5.35313e-39	0.68	0.693	1.79533e-34
IGFLR1	1.28238	5.45029e-39	0.226	0.076	1.82792e-34
CRYBG3	1.95124	5.79405e-39	0.135	0.026	1.94321e-34
EIF4E2	0.615474	6.428e-39	0.423	0.21	2.15582e-34
ASF1B	-3.2897	7.13116e-39	0.029	0.171	2.39165e-34
GPR174	-3.4703	8.09853e-39	0.014	0.144	2.71608e-34
DNAJC4	0.66151	1.00988e-38	0.46	0.243	3.38694e-34
PLXNB2	1.29117	1.02798e-38	0.208	0.068	3.44762e-34
SEC14L1	0.830407	1.09287e-38	0.371	0.174	3.66528e-34
PCLO	-7.22775	1.25028e-38	0.001	0.119	4.19319e-34
TES	0.907328	1.25503e-38	0.406	0.202	4.20912e-34
ID3	-2.55494	1.273e-38	0.066	0.226	4.26938e-34
APOC1	1.96844	1.33104e-38	0.116	0.017	4.46404e-34
CD320	-3.1238	1.63237e-38	0.035	0.18	5.47463e-34
EMP1	2.12568	1.79689e-38	0.141	0.03	6.02642e-34
PLB1	3.20652	2.31305e-38	0.088	0.007	7.75751e-34
AP003774.3	3.94099	2.33382e-38	0.087	0.006	7.82715e-34
CANX	0.535923	2.42926e-38	0.641	0.392	8.14725e-34
LPCAT2	1.30932	2.82125e-38	0.233	0.081	9.4619e-34
COX7B	0.450003	2.87966e-38	0.836	0.627	9.65782e-34
AAED1	1.02943	3.08688e-38	0.243	0.085	1.03528e-33
QSOX1	1.05234	3.49236e-38	0.193	0.056	1.17127e-33
RARRES3	-1.81159	3.70136e-38	0.212	0.384	1.24136e-33
SNX30	1.72045	3.71575e-38	0.144	0.031	1.24619e-33
NDUFS7	0.49404	3.77765e-38	0.661	0.407	1.26695e-33
ATP5MC3	0.418618	3.93269e-38	0.871	0.655	1.31895e-33
SSR3	0.406713	4.04754e-38	0.616	0.362	1.35746e-33
MICAL2	1.89985	4.07186e-38	0.121	0.02	1.36562e-33
TMED6	-6.63166	4.39793e-38	0.002	0.119	1.47498e-33
FUOM	0.861664	4.49214e-38	0.289	0.118	1.50658e-33
TBXAS1	1.09844	4.53479e-38	0.208	0.066	1.52088e-33
ICAM1	1.88717	5.36374e-38	0.136	0.027	1.79889e-33
KCNMB1	1.87086	5.55217e-38	0.152	0.036	1.86209e-33
UVRAG	0.691169	6.87186e-38	0.485	0.258	2.30469e-33
ARPIN	2.67469	6.91896e-38	0.082	0.005	2.32048e-33
TPM3	0.489717	7.28575e-38	0.871	0.734	2.4435e-33
CLNS1A	0.54215	8.10556e-38	0.611	0.365	2.71844e-33
SERP1	0.435378	8.53728e-38	0.845	0.675	2.86323e-33
TPPP3	2.97246	9.11002e-38	0.086	0.006	3.05532e-33
DDIT4	1.06349	1.01264e-37	0.506	0.301	3.39618e-33
ADGRG1	-4.49177	1.15929e-37	0.007	0.128	3.88804e-33
GPBAR1	2.73752	1.26905e-37	0.091	0.008	4.25613e-33
ATP5ME	0.427374	1.31654e-37	0.842	0.627	4.41542e-33
UQCRH	0.338657	1.46621e-37	0.895	0.755	4.91737e-33
HPS1	0.926128	1.64281e-37	0.366	0.173	5.50965e-33
SERPINF2	3.11338	1.66953e-37	0.092	0.009	5.59926e-33
NBPF10	1.59392	1.71474e-37	0.188	0.055	5.75091e-33
SYK	0.588108	1.73521e-37	0.489	0.256	5.81956e-33
AL590226.1	-8.54909	1.8471e-37	0	0.112	6.19482e-33
GATA3	-4.79473	1.9654e-37	0.006	0.125	6.59155e-33
CCDC34	-2.99073	2.08449e-37	0.032	0.171	6.99097e-33
SPATS2L	1.36078	2.23643e-37	0.23	0.082	7.50055e-33
METRNL	1.0939	2.53675e-37	0.197	0.059	8.50777e-33
MRPL23	0.577325	3.29342e-37	0.575	0.34	1.10455e-32
PTP4A2	0.682809	3.52381e-37	0.716	0.504	1.18181e-32
FEN1	-2.29414	3.83337e-37	0.073	0.231	1.28564e-32
RPL12	0.243232	3.99465e-37	0.998	0.99	1.33973e-32
GTSE1	-3.12218	4.57392e-37	0.021	0.153	1.534e-32
H2AFZ	-1.06577	4.68452e-37	0.803	0.805	1.57109e-32
NANS	0.63283	4.82316e-37	0.408	0.203	1.61759e-32
IDO1	5.03102	5.44723e-37	0.068	0.001	1.82689e-32
FAM214A	-2.52591	5.57729e-37	0.056	0.206	1.87051e-32
ATP5F1B	0.463539	5.6399e-37	0.806	0.588	1.89151e-32
LILRB2	1.28744	6.1406e-37	0.186	0.055	2.05943e-32
IL2RB	-5.14626	6.4837e-37	0.004	0.12	2.1745e-32
TMEM147	0.583048	6.53626e-37	0.521	0.29	2.19213e-32
AP005530.1	-8.26732	6.6408e-37	0	0.11	2.22719e-32
C19orf70	0.548928	7.2552e-37	0.546	0.31	2.43325e-32
CDCA5	-3.39827	8.53261e-37	0.015	0.14	2.86167e-32
FUT7	1.54844	9.01102e-37	0.191	0.059	3.02212e-32
ABHD17B	-2.47626	9.33976e-37	0.052	0.2	3.13237e-32
CAPZA2	0.550688	9.63559e-37	0.613	0.38	3.23159e-32
RILP	1.82447	1.02241e-36	0.146	0.034	3.42894e-32
ARHGAP31	3.3278	1.17366e-36	0.103	0.014	3.93623e-32
HINT1	0.349647	1.17987e-36	0.931	0.841	3.95703e-32
NUCKS1	-0.982367	1.18071e-36	0.665	0.698	3.95987e-32
SDS	3.4928	1.33677e-36	0.068	0.001	4.48327e-32
STAT4	-3.43854	1.4449e-36	0.024	0.155	4.8459e-32
FAM129B	2.27909	1.93628e-36	0.104	0.014	6.49388e-32
TRAT1	-4.80843	2.02799e-36	0.005	0.12	6.80148e-32
ABLIM1	-4.1706	2.0338e-36	0.015	0.138	6.82097e-32
CRIP1	0.666307	2.16679e-36	0.744	0.502	7.26698e-32
KCNQ1	2.0532	2.18042e-36	0.117	0.02	7.3127e-32
PFDN2	0.550885	2.37919e-36	0.657	0.417	7.97934e-32
SPC25	-3.97052	2.53371e-36	0.011	0.132	8.49757e-32
VDR	3.54997	2.53615e-36	0.075	0.004	8.50575e-32
PLAC8	-1.10656	2.76352e-36	0.524	0.643	9.26829e-32
MRPL54	0.567064	3.16295e-36	0.566	0.336	1.06079e-31
TCF7	-2.04878	3.47977e-36	0.163	0.322	1.16705e-31
ATP6V0A1	1.79292	3.62676e-36	0.142	0.032	1.21634e-31
AC093673.1	1.49938	3.63607e-36	0.168	0.046	1.21947e-31
POLR2L	0.399216	4.16866e-36	0.788	0.545	1.39808e-31
TOP2B	-2.07987	4.99343e-36	0.297	0.432	1.6747e-31
CAVIN3	3.0681	5.00711e-36	0.072	0.003	1.67929e-31
ERGIC1	-2.00827	5.333e-36	0.158	0.32	1.78858e-31
RAD51AP1	-2.97352	6.02044e-36	0.034	0.171	2.01914e-31
VAMP3	0.851494	6.05135e-36	0.281	0.114	2.0295e-31
SLC44A2	-2.48598	6.23437e-36	0.056	0.202	2.09088e-31
PNRC1	-1.05146	6.70774e-36	0.711	0.698	2.24964e-31
CKS1B	-2.06495	7.02429e-36	0.2	0.358	2.35581e-31
ICAM4	2.76162	7.60959e-36	0.107	0.016	2.55211e-31
MAP4K1	0.939509	7.73671e-36	0.317	0.142	2.59474e-31
QKI	0.848741	9.08048e-36	0.334	0.153	3.04541e-31
SLC41A2	2.76448	1.08084e-35	0.095	0.011	3.62493e-31
WDR34	-2.45607	1.08836e-35	0.045	0.187	3.65014e-31
ATP6V1A	0.962196	1.09602e-35	0.251	0.099	3.67584e-31
C15orf48	5.86255	1.24623e-35	0.07	0.002	4.1796e-31
FAM107B	-1.55013	1.25115e-35	0.258	0.414	4.19611e-31
TFDP2	-1.91208	1.53431e-35	0.172	0.338	5.14576e-31
AGPAT3	1.2315	1.57413e-35	0.18	0.053	5.2793e-31
TK1	-2.59808	1.96051e-35	0.085	0.238	6.57514e-31
SPC24	-3.35341	2.02309e-35	0.023	0.151	6.78504e-31
PPP1R9B	1.06449	2.19053e-35	0.214	0.074	7.34659e-31
OAF	2.34031	2.39342e-35	0.116	0.021	8.02706e-31
PIP4P2	1.35142	2.40369e-35	0.202	0.067	8.0615e-31
HADHA	0.498973	2.52176e-35	0.685	0.45	8.45747e-31
RPS26	-0.49344	2.82175e-35	0.983	0.957	9.46357e-31
SYNE1	-2.98424	3.11311e-35	0.063	0.207	1.04407e-30
FCGR1A	2.50651	3.29021e-35	0.092	0.011	1.10347e-30
HOXA9	2.52091	3.29138e-35	0.112	0.019	1.10386e-30
EPSTI1	0.903045	3.43518e-35	0.279	0.114	1.15209e-30
PYGL	1.4824	3.70483e-35	0.148	0.037	1.24253e-30
CLTB	0.551578	4.13574e-35	0.465	0.253	1.38704e-30
SCGB3A1	4.478	4.37672e-35	0.073	0.004	1.46786e-30
PRKD2	-2.93911	4.94708e-35	0.027	0.157	1.65915e-30
PTPRK	-6.86416	5.35874e-35	0.001	0.108	1.79721e-30
APRT	0.380609	5.9346e-35	0.818	0.592	1.99035e-30
PTGDR	-4.20901	6.68102e-35	0.002	0.11	2.24068e-30
ZSWIM7	0.814543	6.69567e-35	0.378	0.187	2.24559e-30
IL10RA	0.757053	6.81198e-35	0.392	0.195	2.2846e-30
PTGIR	2.82181	6.93545e-35	0.096	0.013	2.32601e-30
PLEKHB2	0.828926	8.00452e-35	0.376	0.187	2.68456e-30
MYBL2	-3.96874	8.66259e-35	0.015	0.135	2.90526e-30
HERPUD1	0.497954	9.28593e-35	0.644	0.405	3.11431e-30
ROGDI	0.837778	9.36828e-35	0.295	0.128	3.14193e-30
TLN1	0.451534	9.40084e-35	0.693	0.441	3.15285e-30
TRIB1	1.97928	9.4896e-35	0.131	0.028	3.18262e-30
MDH2	0.530243	9.65732e-35	0.654	0.423	3.23887e-30
SKAP2	0.625666	9.77779e-35	0.469	0.259	3.27927e-30
ZNF593	0.98824	9.8303e-35	0.279	0.117	3.29689e-30
AC009093.2	1.67689	1.07823e-34	0.121	0.023	3.61615e-30
EIF3M	0.434007	1.12954e-34	0.767	0.536	3.78825e-30
BCL6	1.7487	1.2401e-34	0.165	0.047	4.15905e-30
CD38	-2.11763	1.39531e-34	0.115	0.274	4.67958e-30
YWHAE	0.395781	1.41208e-34	0.784	0.529	4.73584e-30
ATP5MC1	0.422248	1.44648e-34	0.652	0.403	4.85121e-30
PDE3B	-2.67683	1.57009e-34	0.043	0.18	5.26575e-30
LINC02356	3.53382	1.57475e-34	0.064	0.001	5.28139e-30
TNFRSF12A	3.77006	2.00506e-34	0.069	0.003	6.72455e-30
GIMAP4	-1.71097	2.01204e-34	0.106	0.268	6.74798e-30
AMPD2	1.06664	2.06415e-34	0.193	0.062	6.92275e-30
MND1	-3.17731	2.32391e-34	0.036	0.17	7.79394e-30
CD93	1.3262	2.43364e-34	0.138	0.032	8.16194e-30
DBN1	-2.69494	2.50362e-34	0.024	0.15	8.39664e-30
FLII	0.810432	2.57993e-34	0.334	0.156	8.65258e-30
OSTC	0.366147	2.59747e-34	0.708	0.447	8.71141e-30
MCTP2	-5.244	2.73218e-34	0.004	0.111	9.1632e-30
SLCO3A1	1.13626	2.75717e-34	0.198	0.065	9.24699e-30
CA2	1.43447	3.28468e-34	0.158	0.043	1.10162e-29
LINC02273	-7.14551	3.92937e-34	0.001	0.104	1.31783e-29
TMIGD2	-3.3614	4.17286e-34	0.019	0.14	1.39949e-29
SMC2	-2.14626	4.45662e-34	0.145	0.302	1.49466e-29
BACH2	-2.70054	4.94003e-34	0.052	0.191	1.65679e-29
MANBA	0.923251	5.07374e-34	0.277	0.116	1.70163e-29
DDOST	0.407913	5.34598e-34	0.613	0.368	1.79293e-29
NMT2	-2.98842	5.54754e-34	0.022	0.145	1.86053e-29
MGAT4A	-1.68914	5.55655e-34	0.13	0.291	1.86356e-29
FLT3LG	-2.90135	5.77217e-34	0.021	0.142	1.93587e-29
VMA21	0.64675	6.88536e-34	0.448	0.241	2.30921e-29
NKG7	-3.19124	7.09796e-34	0.353	0.461	2.38051e-29
FHL1	-2.57357	7.10582e-34	0.047	0.184	2.38315e-29
SRGAP2	1.24538	7.22875e-34	0.247	0.099	2.42438e-29
MT-ND1	0.283239	8.41103e-34	0.957	0.89	2.82089e-29
ARPC5	0.441785	9.00656e-34	0.802	0.57	3.02062e-29
CKAP2L	-5.63686	1.0179e-33	0.003	0.108	3.41384e-29
MTHFR	1.23537	1.08501e-33	0.196	0.065	3.6389e-29
ATP6AP2	0.529145	1.14444e-33	0.575	0.348	3.83822e-29
ISOC2	0.89602	1.23874e-33	0.304	0.138	4.15449e-29
ARHGEF40	1.72627	1.49334e-33	0.127	0.028	5.00838e-29
ACTR3	0.545476	1.5204e-33	0.755	0.524	5.09911e-29
TP53INP1	-3.19512	1.61906e-33	0.024	0.145	5.43002e-29
XBP1	-1.43008	1.69975e-33	0.415	0.524	5.70063e-29
PRKAG2	0.895923	1.70249e-33	0.3	0.131	5.7098e-29
DNAJC9	-1.77301	1.77544e-33	0.206	0.361	5.95449e-29
SUMO2	-0.552474	1.8746e-33	0.881	0.826	6.28703e-29
FAM213A	-2.82131	1.97223e-33	0.027	0.153	6.61445e-29
CMTM6	0.454521	2.14244e-33	0.672	0.438	7.18531e-29
DTNA	5.75919	2.36016e-33	0.062	0.001	7.9155e-29
IFI27L2	0.581684	2.59808e-33	0.466	0.254	8.71345e-29
CDCA7L	-1.95491	3.04329e-33	0.121	0.277	1.02066e-28
QARS	0.468933	3.06079e-33	0.541	0.31	1.02653e-28
ORC6	-2.53529	3.2689e-33	0.062	0.204	1.09632e-28
ID2	0.713618	3.34189e-33	0.68	0.464	1.1208e-28
ACSS2	2.195	3.49165e-33	0.116	0.023	1.17103e-28
KDM7A	1.09822	3.55863e-33	0.228	0.084	1.19349e-28
CD300A	0.805447	3.64058e-33	0.302	0.136	1.22098e-28
PGK1	0.41256	3.74565e-33	0.8	0.589	1.25622e-28
PTPRE	0.457431	4.10683e-33	0.695	0.441	1.37735e-28
MPC1	0.411377	4.36264e-33	0.442	0.232	1.46314e-28
PITPNA	1.2181	5.04661e-33	0.214	0.078	1.69253e-28
ATP5F1D	0.388151	5.51057e-33	0.825	0.639	1.84813e-28
PRNP	0.833273	5.82485e-33	0.343	0.166	1.95354e-28
ATP2A3	-2.1771	6.27357e-33	0.079	0.225	2.10403e-28
RALGPS2	-3.47684	6.51252e-33	0.025	0.147	2.18417e-28
TKT	0.340531	6.55568e-33	0.795	0.575	2.19864e-28
HEBP1	0.688012	7.15393e-33	0.275	0.119	2.39929e-28
DDX5	-0.528493	7.26645e-33	0.932	0.875	2.43702e-28
TSPAN13	-2.33204	7.27077e-33	0.043	0.178	2.43847e-28
ETF1	0.582121	7.31934e-33	0.443	0.24	2.45476e-28
YIF1A	0.851495	8.06075e-33	0.321	0.151	2.70341e-28
POU4F1	-6.15958	9.31081e-33	0.002	0.103	3.12266e-28
ATP5F1C	0.43067	9.40497e-33	0.76	0.529	3.15424e-28
HOMER2	1.80117	9.50207e-33	0.144	0.037	3.1868e-28
IFT20	0.705601	1.06875e-32	0.424	0.231	3.58436e-28
PSD3	-4.77992	1.20919e-32	0.007	0.112	4.05539e-28
JUN	-1.15403	1.2092e-32	0.457	0.585	4.05542e-28
IDI1	-1.54124	1.2208e-32	0.32	0.448	4.09432e-28
ABHD3	-1.77411	1.43018e-32	0.12	0.273	4.79653e-28
KMT2A	-1.51007	1.43022e-32	0.222	0.375	4.79668e-28
PABPC4	0.424389	1.50498e-32	0.463	0.253	5.04742e-28
BRCA1	-2.46875	1.63995e-32	0.052	0.188	5.50006e-28
SLC25A5	0.311446	1.68468e-32	0.908	0.748	5.65009e-28
OCIAD2	-1.54711	1.82293e-32	0.235	0.384	6.11373e-28
GPR35	2.9297	1.83595e-32	0.079	0.007	6.15741e-28
TMEM173	0.81165	1.84117e-32	0.335	0.16	6.1749e-28
GAB1	-2.90404	1.91849e-32	0.037	0.164	6.43422e-28
FOXN2	1.04002	2.12454e-32	0.284	0.124	7.12528e-28
STK32B	-6.31526	2.43318e-32	0.001	0.1	8.16039e-28
SDSL	3.04218	2.59329e-32	0.094	0.014	8.69737e-28
TMEM219	0.46228	3.00571e-32	0.576	0.347	1.00805e-27
PGM2L1	-2.92965	3.24981e-32	0.035	0.161	1.08992e-27
TNRC6B	-1.05682	3.80449e-32	0.496	0.595	1.27595e-27
GRPEL1	0.802981	4.01457e-32	0.328	0.157	1.34641e-27
WAS	0.503756	4.03614e-32	0.555	0.328	1.35364e-27
FCGR3A	-4.20739	4.24356e-32	0.014	0.125	1.4232e-27
USP11	-2.51697	4.40539e-32	0.063	0.2	1.47748e-27
METTL7A	1.03751	4.45589e-32	0.22	0.084	1.49442e-27
NACC2	2.13612	4.47657e-32	0.099	0.016	1.50135e-27
PPARGC1B	2.45893	4.48848e-32	0.094	0.013	1.50535e-27
MACROD2	-5.51259	4.51235e-32	0.003	0.103	1.51335e-27
GRB2	0.44892	5.18403e-32	0.697	0.466	1.73862e-27
TNRC6C	-3.29606	5.18441e-32	0.026	0.145	1.73875e-27
OGFR	0.801784	5.33963e-32	0.344	0.168	1.79081e-27
H2AFX	-2.44323	5.34685e-32	0.109	0.254	1.79323e-27
HAP1	-5.39812	5.3549e-32	0.004	0.106	1.79593e-27
NFKB1	0.683135	5.78433e-32	0.376	0.19	1.93995e-27
ATAD2	-2.05443	5.80902e-32	0.158	0.309	1.94823e-27
BLK	-4.11713	5.98254e-32	0.008	0.113	2.00642e-27
RNF213	-1.30319	7.47913e-32	0.389	0.507	2.50835e-27
SLC41A1	-3.78928	8.10343e-32	0.007	0.111	2.71773e-27
HELLS	-2.05841	8.25602e-32	0.139	0.29	2.7689e-27
GBP4	-1.82269	8.28149e-32	0.13	0.282	2.77745e-27
SPRY1	-3.55973	8.38388e-32	0.014	0.125	2.81179e-27
MSRB1	0.724758	9.44147e-32	0.221	0.084	3.16648e-27
FIBP	0.419234	9.52768e-32	0.542	0.316	3.19539e-27
MAN2B1	1.12899	9.70978e-32	0.224	0.086	3.25647e-27
CLTA	0.400898	1.08454e-31	0.666	0.429	3.63733e-27
CSRP2	-5.83453	1.09187e-31	0.003	0.101	3.66192e-27
SH3BP2	0.738781	1.12053e-31	0.238	0.093	3.75803e-27
KLF2	-1.99618	1.28092e-31	0.163	0.313	4.29594e-27
UGT3A2	-5.02929	1.33727e-31	0.001	0.097	4.48495e-27
ANKRD36	-2.17057	1.37959e-31	0.098	0.243	4.62687e-27
RBM3	0.378275	1.38135e-31	0.867	0.716	4.63278e-27
TMEM106C	-2.5575	1.42077e-31	0.056	0.19	4.76498e-27
ATP8B4	1.54633	1.51231e-31	0.129	0.03	5.07199e-27
MEFV	2.47701	1.57203e-31	0.074	0.006	5.27228e-27
CYGB	-7.39593	1.57256e-31	0.001	0.096	5.27404e-27
TIGIT	-4.30188	1.62187e-31	0.004	0.103	5.43942e-27
MXD3	-3.0723	1.70613e-31	0.041	0.168	5.72201e-27
BX284668.5	1.19322	1.77896e-31	0.157	0.045	5.96626e-27
NCR3	-6.49115	1.81122e-31	0.003	0.101	6.07448e-27
SQOR	0.894172	1.95165e-31	0.254	0.105	6.54543e-27
PGD	0.645775	1.96018e-31	0.348	0.173	6.57407e-27
KIFC1	-3.07387	2.13758e-31	0.023	0.139	7.16901e-27
TXN2	0.50077	2.1659e-31	0.56	0.338	7.264e-27
CALHM2	0.995368	2.38609e-31	0.21	0.078	8.00247e-27
CCNA2	-3.31328	2.47211e-31	0.014	0.123	8.29095e-27
HSBP1	0.481334	2.48213e-31	0.552	0.328	8.32455e-27
SNX27	0.902252	2.87378e-31	0.25	0.103	9.63807e-27
FLOT2	0.805096	3.2071e-31	0.28	0.123	1.0756e-26
MYO1E	1.7585	3.2941e-31	0.147	0.041	1.10478e-26
NRN1	-5.76728	3.49789e-31	0.004	0.101	1.17312e-26
SFT2D2	0.72732	3.89632e-31	0.409	0.217	1.30675e-26
TCIRG1	0.673901	4.39245e-31	0.348	0.171	1.47314e-26
ZFP36L2	-0.781939	4.88136e-31	0.717	0.75	1.63711e-26
GCLC	1.20728	5.59511e-31	0.176	0.058	1.87649e-26
DHFR	-2.05831	5.79079e-31	0.11	0.257	1.94211e-26
PRKAG2-AS1	1.4534	5.94683e-31	0.122	0.027	1.99445e-26
KCNAB2	0.613763	6.58878e-31	0.339	0.164	2.20975e-26
CYFIP1	1.32955	7.49444e-31	0.153	0.045	2.51348e-26
CRYL1	1.29042	7.49925e-31	0.162	0.05	2.5151e-26
MTDH	0.417396	7.64651e-31	0.823	0.634	2.56449e-26
SMARCA4	-1.53959	8.65915e-31	0.269	0.403	2.90411e-26
PDLIM2	0.715173	8.97739e-31	0.395	0.209	3.01084e-26
NFE2	2.2411	9.20192e-31	0.112	0.024	3.08614e-26
TLE1	-2.88697	9.36228e-31	0.041	0.165	3.13992e-26
FAM102B	1.07053	9.42364e-31	0.143	0.039	3.1605e-26
HEBP2	0.583584	1.02997e-30	0.464	0.269	3.45432e-26
IRF8	0.210235	1.09157e-30	0.53	0.293	3.6609e-26
AL357060.1	-2.22847	1.10642e-30	0.077	0.215	3.71072e-26
COX7A2L	0.349455	1.24525e-30	0.771	0.547	4.17633e-26
THBD	3.73318	1.29609e-30	0.079	0.009	4.34683e-26
GYPC	-1.12296	1.30976e-30	0.391	0.521	4.39267e-26
MSN	0.416334	1.32947e-30	0.697	0.487	4.45878e-26
ZBTB7B	1.40561	1.45719e-30	0.138	0.037	4.88711e-26
CALCRL	3.25734	1.48622e-30	0.085	0.011	4.9845e-26
IDH3G	0.542879	1.57222e-30	0.473	0.269	5.2729e-26
GNLY	-6.17985	1.63158e-30	0.064	0.192	5.472e-26
NUF2	-3.00091	1.66811e-30	0.028	0.144	5.59452e-26
SRM	0.602671	1.68586e-30	0.331	0.16	5.65402e-26
HDAC3	0.653946	1.76163e-30	0.395	0.209	5.90816e-26
TWF2	0.499483	1.88646e-30	0.49	0.287	6.32681e-26
SGO1	-3.19166	1.99276e-30	0.024	0.139	6.68331e-26
HMCES	-2.14446	2.07938e-30	0.077	0.216	6.97384e-26
HMGN2	-0.752954	2.71934e-30	0.91	0.901	9.12012e-26
RNF125	-1.75581	2.89617e-30	0.161	0.308	9.71319e-26
CLEC9A	4.47504	3.08043e-30	0.064	0.004	1.03312e-25
PSTPIP2	0.98847	3.11079e-30	0.169	0.054	1.0433e-25
ZNF22	-1.66369	3.11554e-30	0.236	0.381	1.04489e-25
BIRC5	-2.17664	3.41671e-30	0.098	0.24	1.1459e-25
TRPS1	1.40632	3.68819e-30	0.133	0.034	1.23695e-25
ALKBH7	0.406559	3.76886e-30	0.582	0.359	1.264e-25
SH3BP4	3.0654	4.01591e-30	0.076	0.008	1.34686e-25
ZBTB43	1.12531	4.32367e-30	0.31	0.151	1.45007e-25
EBLN3P	-1.61165	4.35863e-30	0.193	0.343	1.4618e-25
PIK3R1	-1.70097	4.77407e-30	0.295	0.421	1.60113e-25
CPED1	2.2576	4.87842e-30	0.102	0.019	1.63612e-25
SLC24A4	2.70326	4.89021e-30	0.068	0.005	1.64008e-25
DDX6	-1.21703	5.53881e-30	0.443	0.537	1.85761e-25
FEZ2	0.806003	5.69267e-30	0.32	0.155	1.90921e-25
COX14	0.401243	5.83554e-30	0.553	0.326	1.95712e-25
TCF3	-2.11545	5.96804e-30	0.095	0.235	2.00156e-25
CDKN1A	1.07353	6.25703e-30	0.218	0.086	2.09848e-25
ZNF428	-1.38309	7.50388e-30	0.306	0.435	2.51665e-25
PLXNC1	1.49363	7.62751e-30	0.137	0.038	2.55811e-25
ADCY7	0.981368	8.17998e-30	0.248	0.105	2.7434e-25
NACA	0.223286	8.25718e-30	0.988	0.951	2.76929e-25
NOVA1	-7.65141	8.85522e-30	0	0.089	2.96986e-25
ADAM9	1.9651	9.22762e-30	0.102	0.019	3.09476e-25
STK17B	0.540081	1.1016e-29	0.731	0.517	3.69454e-25
TSC22D3	-1.21222	1.13771e-29	0.635	0.654	3.81567e-25
CSK	0.454337	1.20515e-29	0.498	0.293	4.04183e-25
BIRC7	-7.89584	1.20904e-29	0	0.089	4.05487e-25
PARP1	-1.22504	1.2221e-29	0.434	0.527	4.09869e-25
YPEL1	-2.45616	1.22549e-29	0.041	0.162	4.11006e-25
NPY	-7.60859	1.23013e-29	0.001	0.091	4.12562e-25
CTNND1	1.84225	1.2664e-29	0.138	0.038	4.24727e-25
CYFIP2	-1.67	1.28985e-29	0.137	0.284	4.32589e-25
TRGC1	-5.18502	1.31622e-29	0.006	0.101	4.41434e-25
CKLF	0.461429	1.37247e-29	0.616	0.397	4.603e-25
ZFAND5	0.581956	1.42753e-29	0.529	0.325	4.78765e-25
SAMD4A	2.15873	1.45593e-29	0.085	0.012	4.88291e-25
LIMS1	0.458048	1.5338e-29	0.42	0.228	5.14406e-25
PLBD2	1.86493	1.53855e-29	0.102	0.019	5.15999e-25
NRIP3	3.22497	1.69769e-29	0.075	0.008	5.69372e-25
CYB5R3	0.88919	1.8159e-29	0.325	0.163	6.09016e-25
LINC00926	-4.76844	1.82659e-29	0.013	0.115	6.12601e-25
RELT	0.921728	1.82819e-29	0.251	0.108	6.13138e-25
AKR1C3	-3.56248	1.88702e-29	0.015	0.12	6.3287e-25
BAG1	0.406408	1.91051e-29	0.559	0.34	6.40746e-25
NCKAP5L	1.94316	2.26177e-29	0.149	0.045	7.58551e-25
SNAPC2	1.03379	2.33415e-29	0.185	0.065	7.82828e-25
EHD4	0.987903	2.50873e-29	0.214	0.082	8.41377e-25
DOK1	0.892722	2.7095e-29	0.181	0.063	9.08711e-25
DTD1	0.83643	2.88829e-29	0.233	0.096	9.68674e-25
SMDT1	0.38171	2.9382e-29	0.795	0.604	9.85413e-25
TRAPPC1	0.30202	3.06428e-29	0.737	0.5	1.0277e-24
ARHGAP29	-6.46259	3.22571e-29	0.001	0.091	1.08184e-24
TNIK	-4.47691	3.96053e-29	0.003	0.094	1.32828e-24
NEK3	1.72566	3.96675e-29	0.11	0.024	1.33037e-24
NCOA4	0.508464	4.00632e-29	0.446	0.253	1.34364e-24
DRAM2	0.506367	4.21163e-29	0.444	0.25	1.4125e-24
SCML4	-5.94246	4.5368e-29	0.002	0.092	1.52155e-24
GNG7	-1.96651	4.73899e-29	0.161	0.304	1.58936e-24
TNFRSF1B	0.656302	5.07283e-29	0.348	0.176	1.70133e-24
CKS2	-1.90843	5.29916e-29	0.205	0.344	1.77723e-24
RHOQ	1.22193	5.37914e-29	0.174	0.059	1.80406e-24
LGMN	0.945097	5.40454e-29	0.258	0.114	1.81257e-24
MFGE8	-4.37398	5.41281e-29	0.007	0.101	1.81535e-24
CCR2	1.9665	5.44842e-29	0.121	0.03	1.82729e-24
CASP9	1.71087	5.4661e-29	0.126	0.032	1.83322e-24
RPL37A	0.194449	6.16272e-29	0.997	0.991	2.06685e-24
SHKBP1	0.485684	6.68903e-29	0.482	0.284	2.24337e-24
RHOC	0.544858	7.10646e-29	0.429	0.237	2.38337e-24
SRSF10	-1.07413	8.21571e-29	0.568	0.598	2.75539e-24
CTSW	-2.25086	8.61221e-29	0.242	0.373	2.88836e-24
KCNN1	-5.35656	8.89248e-29	0.002	0.091	2.98236e-24
JARID2	0.849406	9.14548e-29	0.398	0.222	3.06721e-24
CLSPN	-2.23792	9.21494e-29	0.07	0.201	3.09051e-24
LINC02227	-5.57797	9.22967e-29	0.001	0.088	3.09545e-24
DDX21	0.40468	1.00851e-28	0.682	0.472	3.38236e-24
NDUFB1	0.298767	1.03509e-28	0.75	0.509	3.47148e-24
PHACTR2	1.08416	1.08929e-28	0.253	0.111	3.65326e-24
SPON2	-4.38755	1.22122e-28	0.025	0.133	4.09573e-24
ATPAF2	0.797185	1.233e-28	0.253	0.111	4.13524e-24
HNRNPA2B1	-0.430876	1.36624e-28	0.918	0.884	4.58211e-24
TNFRSF10B	1.56635	1.38517e-28	0.127	0.033	4.6456e-24
S1PR5	-5.17374	1.43344e-28	0.004	0.095	4.80748e-24
NCAPG	-2.61924	1.43535e-28	0.015	0.118	4.81389e-24
TIMM13	0.404258	1.56075e-28	0.565	0.344	5.23443e-24
HIST3H2A	2.14888	1.57663e-28	0.154	0.048	5.2877e-24
TLR5	4.69053	1.60435e-28	0.056	0.002	5.38066e-24
SERPINB8	0.917618	1.70383e-28	0.194	0.074	5.71431e-24
SIL1	1.0824	1.74063e-28	0.189	0.069	5.83772e-24
CDCA8	-4.59031	1.80613e-28	0.012	0.11	6.05741e-24
CD160	-4.94	1.86844e-28	0.002	0.091	6.26636e-24
DISC1	2.02195	1.88092e-28	0.119	0.029	6.30823e-24
EIF3H	0.321173	1.92866e-28	0.859	0.715	6.46834e-24
ATG101	0.588613	2.09245e-28	0.338	0.17	7.01765e-24
SH3KBP1	0.359251	2.11552e-28	0.677	0.44	7.09502e-24
IER3	2.10656	2.39276e-28	0.158	0.052	8.02483e-24
KANK2	-3.97857	2.44959e-28	0.007	0.099	8.21542e-24
GPBP1	-0.922304	2.48153e-28	0.53	0.595	8.32254e-24
MKI67	-2.39419	2.56365e-28	0.158	0.291	8.59797e-24
MT-CYB	0.237338	2.60317e-28	0.965	0.926	8.73052e-24
SRSF7	-0.700073	2.61912e-28	0.744	0.739	8.784e-24
WDFY4	1.3266	2.71107e-28	0.208	0.083	9.09239e-24
TNNT1	2.43843	2.73208e-28	0.082	0.012	9.16285e-24
CEP78	-2.14278	2.85732e-28	0.086	0.218	9.58288e-24
MLLT11	-3.21933	3.00489e-28	0.018	0.121	1.00778e-23
TFEB	1.02974	3.27782e-28	0.205	0.08	1.09932e-23
FADS3	-3.09838	3.59347e-28	0.032	0.144	1.20518e-23
GHRL	1.55429	3.74816e-28	0.141	0.042	1.25706e-23
AVPI1	2.45619	4.38046e-28	0.075	0.009	1.46912e-23
KNL1	-2.87955	4.73928e-28	0.034	0.146	1.58946e-23
BTN3A2	-1.79287	4.87935e-28	0.143	0.282	1.63644e-23
SDHB	0.416822	5.0565e-28	0.473	0.278	1.69585e-23
CNPPD1	0.703758	5.07482e-28	0.324	0.162	1.70199e-23
POR	1.12209	5.43315e-28	0.19	0.071	1.82217e-23
CD180	1.17703	5.93553e-28	0.181	0.066	1.99066e-23
SHROOM3	-6.69425	7.02868e-28	0.001	0.085	2.35728e-23
PER1	0.722767	7.03498e-28	0.256	0.11	2.35939e-23
SNX20	1.11273	7.05329e-28	0.249	0.113	2.36553e-23
DNMT3A	-2.01472	7.0856e-28	0.06	0.185	2.37637e-23
SLFN13	-2.76773	7.40753e-28	0.023	0.128	2.48434e-23
HK1	0.702962	7.57484e-28	0.286	0.133	2.54045e-23
SIGLEC14	1.44113	7.85276e-28	0.102	0.021	2.63366e-23
RPS12	-0.278392	8.57738e-28	1	0.997	2.87668e-23
ESCO2	-3.67136	8.67077e-28	0.015	0.115	2.908e-23
TMEM205	0.671109	9.55047e-28	0.314	0.156	3.20304e-23
PRDM2	-1.48801	9.56545e-28	0.281	0.409	3.20806e-23
BAHCC1	-3.09795	1.07372e-27	0.022	0.127	3.60104e-23
PTGS2	4.14687	1.14973e-27	0.058	0.003	3.85596e-23
NFAM1	1.83565	1.2329e-27	0.066	0.006	4.13489e-23
MGST3	0.382083	1.38246e-27	0.445	0.253	4.63649e-23
PKMYT1	-3.39521	1.40038e-27	0.012	0.108	4.6966e-23
CTNNA1	0.883039	1.42808e-27	0.25	0.112	4.78951e-23
AAK1	-1.23062	1.49242e-27	0.348	0.465	5.00528e-23
MAFB	2.25329	1.51536e-27	0.092	0.017	5.08223e-23
CENPE	-3.07111	1.6182e-27	0.032	0.142	5.42712e-23
CRNDE	-3.80933	1.67476e-27	0.012	0.107	5.6168e-23
MCM10	-3.88749	1.69238e-27	0.013	0.108	5.6759e-23
SNN	0.89626	1.70059e-27	0.208	0.083	5.70343e-23
CD52	-0.720808	1.76406e-27	0.751	0.756	5.9163e-23
CD101	4.68914	2.03182e-27	0.055	0.002	6.81433e-23
DHRS7	0.404068	2.09161e-27	0.46	0.261	7.01483e-23
CDKN2A	-3.96018	2.23041e-27	0.016	0.114	7.48034e-23
DNAJB1	-1.54379	2.29934e-27	0.187	0.328	7.71153e-23
ZNHIT1	0.38305	2.39825e-27	0.607	0.386	8.04326e-23
CD151	1.08395	2.40451e-27	0.174	0.061	8.06426e-23
DENND2D	-2.14997	2.47498e-27	0.06	0.181	8.30059e-23
SEZ6L	4.94871	2.67379e-27	0.054	0.002	8.96736e-23
LINC00649	-3.01033	2.67832e-27	0.018	0.118	8.98255e-23
ITGB2-AS1	1.09472	2.70064e-27	0.208	0.082	9.0574e-23
CD14	0.621398	2.7892e-27	0.141	0.041	9.35443e-23
PPM1F	1.06744	3.33408e-27	0.163	0.056	1.11819e-22
HIP1R	-3.96235	3.39572e-27	0.005	0.093	1.13886e-22
LAX1	-5.65037	3.62381e-27	0.002	0.086	1.21535e-22
SLFN5	-1.99607	3.77833e-27	0.08	0.208	1.26718e-22
ANKRD36B	-2.20848	4.08112e-27	0.066	0.19	1.36873e-22
MSLN	6.79282	4.38437e-27	0.048	0	1.47043e-22
NAGPA	0.752238	4.52545e-27	0.231	0.098	1.51775e-22
TYK2	0.929134	4.62589e-27	0.226	0.096	1.55143e-22
NLRC4	4.36085	4.64108e-27	0.058	0.004	1.55653e-22
CENPF	-1.9967	4.73186e-27	0.131	0.27	1.58697e-22
ZNF366	3.49568	4.8476e-27	0.058	0.004	1.62579e-22
FERMT3	0.340629	4.96828e-27	0.51	0.306	1.66626e-22
GNG11	-2.63225	5.12631e-27	0.056	0.174	1.71926e-22
SEPT7	-0.751544	5.47254e-27	0.733	0.712	1.83538e-22
MDM2	-1.73253	5.7633e-27	0.142	0.279	1.9329e-22
FAM111B	-2.3157	6.3406e-27	0.029	0.136	2.12651e-22
KCNE3	2.07054	6.35976e-27	0.094	0.019	2.13294e-22
RPN2	0.320548	6.52379e-27	0.582	0.364	2.18795e-22
AC064805.1	4.00946	7.86677e-27	0.053	0.002	2.63836e-22
HM13	0.508477	8.67747e-27	0.44	0.25	2.91025e-22
NIPSNAP2	0.604732	9.35891e-27	0.348	0.185	3.13879e-22
STMN3	-1.98495	9.51952e-27	0.055	0.175	3.19266e-22
MPHOSPH9	-1.75307	9.57094e-27	0.124	0.263	3.2099e-22
USP3	0.431421	9.60956e-27	0.473	0.277	3.22285e-22
ARHGEF10L	4.61742	1.00396e-26	0.05	0.001	3.36708e-22
MIB1	-2.41538	1.08211e-26	0.045	0.159	3.6292e-22
NKAIN4	-7.95385	1.09957e-26	0	0.08	3.68774e-22
TTN	-3.54595	1.1795e-26	0.011	0.103	3.95582e-22
RPS9	0.166018	1.2426e-26	0.997	0.993	4.16742e-22
AJ009632.2	-8.14693	1.49613e-26	0	0.08	5.01773e-22
UCHL3	0.624573	1.59e-26	0.3	0.149	5.33256e-22
ZEB1	-2.19511	1.65315e-26	0.074	0.198	5.54435e-22
AL355075.4	1.6329	1.71091e-26	0.162	0.057	5.73804e-22
GHITM	0.367567	1.73825e-26	0.649	0.437	5.82974e-22
CMTM2	-4.40526	1.74707e-26	0.003	0.086	5.85931e-22
CD200	-3.84509	1.8789e-26	0.01	0.1	6.30145e-22
HLA-A	-0.493463	1.88016e-26	0.981	0.958	6.30569e-22
PLEKHO2	1.48266	2.05057e-26	0.116	0.03	6.87721e-22
HK2	1.64341	2.10062e-26	0.088	0.016	7.04507e-22
ATRX	-0.999454	2.21911e-26	0.487	0.562	7.44244e-22
LY9	-2.35607	2.28203e-26	0.048	0.163	7.65348e-22
ASCL2	0.935777	2.48791e-26	0.156	0.051	8.34397e-22
PPM1K	-1.62114	2.52268e-26	0.175	0.31	8.46057e-22
RAD21	-1.08603	2.58816e-26	0.44	0.526	8.68016e-22
SCP2	0.326258	2.597e-26	0.606	0.39	8.70982e-22
ARID4B	-0.979934	2.86493e-26	0.55	0.601	9.6084e-22
BCKDK	0.780345	3.14619e-26	0.257	0.12	1.05517e-21
RPL22	0.210217	3.19628e-26	0.982	0.957	1.07197e-21
SYAP1	0.613343	3.40071e-26	0.448	0.268	1.14053e-21
ATP5MD	0.334541	3.5707e-26	0.725	0.506	1.19754e-21
COMMD8	0.535459	4.49723e-26	0.367	0.2	1.50828e-21
ARL5A	0.854624	4.60093e-26	0.268	0.127	1.54306e-21
RNF166	0.587543	4.77586e-26	0.4	0.224	1.60173e-21
CD82	-2.56183	4.89435e-26	0.046	0.158	1.64147e-21
CBX5	-1.47073	5.22952e-26	0.258	0.384	1.75388e-21
EZH2	-1.84878	5.78883e-26	0.168	0.298	1.94146e-21
CSGALNACT2	0.721698	5.82848e-26	0.309	0.156	1.95475e-21
TOMM22	0.366737	5.9685e-26	0.66	0.439	2.00172e-21
LIPA	0.833776	6.30287e-26	0.258	0.119	2.11386e-21
HRK	-5.1744	6.5749e-26	0.003	0.084	2.20509e-21
SRA1	0.426562	6.9791e-26	0.339	0.175	2.34065e-21
PXDN	-5.6688	7.62902e-26	0.002	0.082	2.55862e-21
EXOSC5	0.807334	7.63086e-26	0.219	0.094	2.55924e-21
FCRLA	-5.31355	7.74624e-26	0.006	0.09	2.59794e-21
TCOF1	0.57338	7.87621e-26	0.479	0.297	2.64152e-21
RPL35	0.165979	7.95649e-26	0.998	0.989	2.66845e-21
LINC00877	1.8669	8.0067e-26	0.075	0.011	2.68529e-21
ZBTB7A	0.719681	8.26603e-26	0.332	0.174	2.77226e-21
CBLB	-2.44403	8.89857e-26	0.051	0.164	2.9844e-21
MYBL1	-3.35411	9.66908e-26	0.007	0.093	3.24282e-21
SMIM24	-3.57488	9.84615e-26	0.015	0.109	3.3022e-21
NAP1L4	-1.10647	1.2915e-25	0.301	0.425	4.33143e-21
LEPROTL1	-1.31687	1.32529e-25	0.311	0.429	4.44476e-21
PSTPIP1	0.731017	1.32674e-25	0.254	0.116	4.4496e-21
TCFL5	-4.15636	1.3843e-25	0.013	0.102	4.64268e-21
TMEM243	-1.22972	1.4184e-25	0.356	0.461	4.75704e-21
MARVELD1	2.53498	1.44635e-25	0.081	0.014	4.85078e-21
FKBP1B	2.54207	1.48013e-25	0.066	0.007	4.96406e-21
MAP1A	-4.34447	1.56077e-25	0.007	0.093	5.2345e-21
LINC02446	-3.85944	1.56812e-25	0.006	0.09	5.25916e-21
PPP1CB	0.40448	1.5697e-25	0.623	0.421	5.26448e-21
OFD1	-1.11821	1.57782e-25	0.299	0.431	5.29171e-21
CENPH	-2.08801	1.67076e-25	0.105	0.231	5.6034e-21
SCMH1	-2.60947	1.70263e-25	0.043	0.153	5.7103e-21
PRDX3	0.251604	1.73655e-25	0.463	0.272	5.82406e-21
BEST3	-6.89	1.80948e-25	0.001	0.078	6.06862e-21
SCNM1	0.517475	1.84892e-25	0.391	0.219	6.20091e-21
AIG1	1.19116	1.90618e-25	0.155	0.053	6.39294e-21
ZNF516	1.40255	1.99932e-25	0.11	0.028	6.70533e-21
RNF24	0.928018	2.12143e-25	0.208	0.087	7.11484e-21
RPS6KA3	0.7085	2.13358e-25	0.338	0.18	7.15561e-21
SCAI	-2.23724	2.21663e-25	0.065	0.183	7.43413e-21
NARFL	-2.07696	2.2307e-25	0.077	0.197	7.48134e-21
HIST1H1C	-1.93076	2.29324e-25	0.339	0.444	7.69108e-21
RRM1	-2.1475	2.30694e-25	0.091	0.214	7.73701e-21
PLEKHG4B	-5.67928	2.35355e-25	0.003	0.082	7.89335e-21
SCML2	-4.20557	2.53172e-25	0.009	0.095	8.49088e-21
MPZL2	5.50715	2.54413e-25	0.05	0.002	8.53251e-21
RASD1	-2.68073	2.57164e-25	0.022	0.119	8.62477e-21
FBXO5	-2.97714	2.69341e-25	0.046	0.155	9.03315e-21
STX18	0.972268	2.78787e-25	0.212	0.091	9.34995e-21
ITGA6	-3.57913	3.98825e-25	0.01	0.096	1.33758e-20
SURF1	0.443456	4.11955e-25	0.434	0.252	1.38162e-20
RBMX	-0.865423	4.35438e-25	0.573	0.613	1.46037e-20
VAMP5	-1.42666	4.753e-25	0.241	0.371	1.59406e-20
SEC61B	0.17624	5.18889e-25	0.837	0.634	1.74025e-20
LYST	0.328806	5.37958e-25	0.419	0.235	1.8042e-20
KIF11	-2.45072	5.65003e-25	0.019	0.114	1.89491e-20
CDK5RAP2	-1.89347	5.89317e-25	0.109	0.235	1.97645e-20
CCND3	-1.02279	6.11357e-25	0.588	0.624	2.05037e-20
KIF15	-2.76071	6.18456e-25	0.017	0.11	2.07418e-20
DPCD	1.87839	6.29615e-25	0.101	0.024	2.1116e-20
RAB5C	0.350688	6.82383e-25	0.635	0.431	2.28858e-20
TPCN1	1.38942	7.3447e-25	0.113	0.03	2.46326e-20
MYO9B	0.537306	7.59666e-25	0.392	0.225	2.54777e-20
MAL	-2.63315	7.7112e-25	0.013	0.102	2.58618e-20
IRF4	0.783466	7.93247e-25	0.147	0.048	2.66039e-20
LDHA	0.429923	8.04893e-25	0.823	0.653	2.69945e-20
AC084033.3	-1.83851	8.09644e-25	0.159	0.291	2.71539e-20
SLC6A6	1.19402	8.989e-25	0.169	0.064	3.01473e-20
IGF2BP2	0.926132	9.45787e-25	0.162	0.059	3.17198e-20
GPSM3	0.347107	1.06986e-24	0.784	0.591	3.5881e-20
HNRNPH1	-0.783488	1.09651e-24	0.739	0.769	3.67748e-20
OXNAD1	-2.90207	1.11788e-24	0.038	0.141	3.74915e-20
DDX24	-0.967602	1.13747e-24	0.537	0.588	3.81486e-20
MRPS15	0.317284	1.20612e-24	0.51	0.309	4.0451e-20
PADI2	3.16597	1.21018e-24	0.057	0.005	4.05869e-20
PHB2	0.275557	1.2604e-24	0.594	0.386	4.22714e-20
TTF1	-1.59323	1.52523e-24	0.135	0.266	5.11532e-20
EVI5	1.30162	1.54738e-24	0.163	0.06	5.18959e-20
GCC2	-1.22515	1.60669e-24	0.341	0.45	5.38853e-20
ZNF75A	-1.65303	1.61509e-24	0.094	0.218	5.4167e-20
HSP90B1	0.427584	1.68382e-24	0.772	0.587	5.64719e-20
CNOT6L	-1.59927	1.69491e-24	0.166	0.297	5.68439e-20
TCTN3	1.12763	1.71578e-24	0.242	0.113	5.75438e-20
LIG1	-1.98264	1.74508e-24	0.059	0.173	5.85265e-20
SUPT4H1	0.270739	1.822e-24	0.619	0.404	6.11062e-20
YWHAB	0.319731	1.86065e-24	0.837	0.654	6.24025e-20
RPL7	0.166102	1.91233e-24	0.999	0.994	6.41359e-20
EMP2	-5.48103	1.97528e-24	0.004	0.081	6.6247e-20
HNRNPDL	-0.54992	2.04542e-24	0.797	0.773	6.85994e-20
CDT1	-2.20974	2.11641e-24	0.083	0.202	7.09801e-20
CDCA4	-2.26859	2.2661e-24	0.064	0.179	7.60005e-20
CTSC	0.237562	2.28711e-24	0.507	0.297	7.67053e-20
SELL	0.270078	2.39889e-24	0.647	0.417	8.0454e-20
LPGAT1	0.735119	2.41249e-24	0.333	0.178	8.09102e-20
RPL27A	0.155109	2.5718e-24	0.999	0.996	8.62529e-20
AC093627.4	2.66965	2.58913e-24	0.069	0.01	8.68343e-20
GAS7	0.743716	2.74097e-24	0.221	0.099	9.19266e-20
SLC30A1	1.74762	2.75371e-24	0.097	0.023	9.23539e-20
SUSD6	0.69377	2.78809e-24	0.204	0.084	9.3507e-20
AC025048.4	4.06265	2.82015e-24	0.051	0.003	9.45821e-20
SGO2	-2.9756	2.97499e-24	0.04	0.143	9.97751e-20
ANP32E	-1.34351	2.97688e-24	0.339	0.447	9.98386e-20
MAP2K3	0.3848	3.36801e-24	0.41	0.236	1.12956e-19
ADAMTSL4	3.13215	4.02184e-24	0.057	0.005	1.34884e-19
WDR76	-1.89727	4.20644e-24	0.058	0.172	1.41076e-19
MT-ND4	0.198477	4.23446e-24	0.976	0.937	1.42015e-19
ELOVL1	0.776734	4.24621e-24	0.275	0.138	1.42409e-19
FAAP20	0.323993	4.39673e-24	0.498	0.308	1.47457e-19
CEMIP2	-2.17724	4.42379e-24	0.085	0.2	1.48365e-19
AP000345.2	-4.61612	4.44445e-24	0.001	0.074	1.49058e-19
APBA2	-4.21673	5.04559e-24	0.006	0.085	1.69219e-19
NDUFA1	0.32425	5.14036e-24	0.809	0.614	1.72397e-19
CFAP20	-1.54653	5.42234e-24	0.147	0.275	1.81854e-19
DCXR	0.38631	5.52157e-24	0.474	0.285	1.85182e-19
RPS23	0.177063	5.57694e-24	1	0.998	1.87039e-19
CST7	-2.47519	5.59008e-24	0.175	0.289	1.8748e-19
CLEC14A	-4.10228	5.79431e-24	0.007	0.088	1.94329e-19
CDC45	-3.06284	5.96266e-24	0.015	0.102	1.99976e-19
FAM49A	0.818833	5.98039e-24	0.261	0.129	2.0057e-19
LCP2	0.613007	6.35274e-24	0.35	0.191	2.13058e-19
IQGAP1	0.325774	6.51196e-24	0.706	0.495	2.18398e-19
SIT1	-2.5222	6.62538e-24	0.029	0.127	2.22202e-19
FAM30A	-3.75056	6.83385e-24	0.021	0.113	2.29194e-19
TIMM8B	0.25288	6.90492e-24	0.496	0.306	2.31577e-19
FURIN	1.09934	6.92236e-24	0.158	0.057	2.32162e-19
CPNE2	-2.31789	7.41054e-24	0.041	0.144	2.48535e-19
HSPA8	-0.677292	7.47562e-24	0.72	0.718	2.50717e-19
AC092683.1	-2.68668	7.62704e-24	0.039	0.141	2.55796e-19
IRF2BP2	0.473065	7.71143e-24	0.561	0.371	2.58626e-19
TSTD1	-1.00249	7.85139e-24	0.308	0.436	2.6332e-19
MTF2	-1.22081	7.91137e-24	0.356	0.452	2.65332e-19
LIMD2	0.340236	7.99727e-24	0.821	0.632	2.68212e-19
RCN2	-1.10022	8.15025e-24	0.287	0.407	2.73343e-19
RPS15A	-0.205735	8.44546e-24	0.999	0.995	2.83244e-19
DOK3	-2.70005	8.4514e-24	0.027	0.123	2.83443e-19
LIG4	-2.46322	8.60737e-24	0.024	0.116	2.88674e-19
PLEKHA1	-2.62249	9.42878e-24	0.042	0.144	3.16222e-19
HLA-DQA2	1.71889	9.8032e-24	0.342	0.233	3.2878e-19
VPS37B	-2.33641	1.03925e-23	0.054	0.163	3.48545e-19
SLC18B1	1.03104	1.0607e-23	0.127	0.039	3.55739e-19
DNTTIP1	0.547823	1.0661e-23	0.277	0.14	3.57548e-19
SKA3	-3.38991	1.15991e-23	0.017	0.105	3.8901e-19
MPST	0.291933	1.16233e-23	0.396	0.224	3.89823e-19
TRMT1	0.590689	1.20629e-23	0.314	0.164	4.04567e-19
RSL1D1	0.29707	1.20687e-23	0.734	0.527	4.04761e-19
ZBTB16	-4.92122	1.22524e-23	0.004	0.08	4.10919e-19
RAB3D	1.461	1.25957e-23	0.102	0.026	4.22434e-19
AC002454.1	-4.21634	1.32736e-23	0.008	0.088	4.45171e-19
VARS	0.999632	1.53409e-23	0.179	0.072	5.14504e-19
CTCF	-1.37095	1.57203e-23	0.233	0.361	5.27228e-19
YEATS4	-1.57668	1.57693e-23	0.172	0.299	5.28871e-19
FANCI	-2.19042	1.66335e-23	0.038	0.139	5.57855e-19
RCOR1	0.964404	1.6825e-23	0.173	0.068	5.64278e-19
CISD1	0.741613	1.72419e-23	0.25	0.12	5.78259e-19
ADD3	-1.25045	1.7286e-23	0.327	0.432	5.79737e-19
GYG1	0.51102	1.82625e-23	0.267	0.131	6.12487e-19
DUSP6	-1.6411	1.85666e-23	0.099	0.224	6.22687e-19
CIB1	0.374902	1.95935e-23	0.637	0.443	6.57126e-19
FYB1	-0.976632	1.9631e-23	0.53	0.584	6.58386e-19
GRK3	1.06783	2.01107e-23	0.181	0.073	6.74472e-19
DUSP22	0.710306	2.06954e-23	0.27	0.135	6.94083e-19
RGL4	-4.03284	2.07094e-23	0.011	0.093	6.94552e-19
CNIH1	0.496299	2.12797e-23	0.431	0.257	7.1368e-19
PRR13	0.274059	2.24085e-23	0.742	0.533	7.51537e-19
CALHM6	0.514933	2.30769e-23	0.295	0.148	7.73951e-19
AL136307.1	-7.33786	2.32245e-23	0	0.07	7.78904e-19
ATXN10	0.413217	2.45234e-23	0.446	0.27	8.22466e-19
RAB37	-2.10778	2.51583e-23	0.043	0.147	8.43759e-19
OSTF1	0.325884	2.54606e-23	0.557	0.362	8.53897e-19
TSPAN33	1.42596	2.56863e-23	0.12	0.036	8.61468e-19
VAMP2	-0.930559	2.65921e-23	0.622	0.63	8.91845e-19
NDUFB10	0.281864	2.74876e-23	0.702	0.481	9.21879e-19
ATP6V0E1	0.418234	2.89509e-23	0.721	0.53	9.70955e-19
SH3BP1	0.665991	2.9498e-23	0.267	0.133	9.89304e-19
ITPK1	1.33611	3.07071e-23	0.147	0.052	1.02985e-18
MCM3	-1.45903	3.11339e-23	0.17	0.3	1.04417e-18
KIF23	-4.0007	3.2614e-23	0.007	0.084	1.09381e-18
CYB5R4	0.424427	3.41242e-23	0.348	0.194	1.14446e-18
SLAMF8	3.32736	3.4175e-23	0.046	0.002	1.14616e-18
ARHGAP25	-1.45205	3.45683e-23	0.127	0.252	1.15935e-18
NDUFAF2	0.693677	3.52164e-23	0.225	0.103	1.18109e-18
IER5	0.810252	3.54107e-23	0.253	0.121	1.18761e-18
SP4	-2.733	3.58433e-23	0.019	0.107	1.20211e-18
SUN2	-1.2454	3.64827e-23	0.273	0.391	1.22356e-18
CCR1	1.88266	3.65112e-23	0.086	0.019	1.22451e-18
DIAPH2	0.671059	3.84886e-23	0.229	0.106	1.29083e-18
PSMB6	0.36154	3.90604e-23	0.696	0.491	1.31001e-18
ADPGK	0.454407	4.05103e-23	0.429	0.256	1.35863e-18
TRIM25	0.925901	4.07154e-23	0.197	0.084	1.36551e-18
NDFIP1	0.309486	4.10509e-23	0.522	0.321	1.37677e-18
SGMS2	4.05142	4.11549e-23	0.045	0.002	1.38025e-18
PFKFB3	1.44574	4.14125e-23	0.113	0.032	1.38889e-18
RSU1	0.737531	4.23184e-23	0.316	0.174	1.41928e-18
C1orf43	0.361286	4.71357e-23	0.495	0.311	1.58084e-18
G6PC3	0.844538	4.83639e-23	0.17	0.068	1.62203e-18
U62317.5	2.96635	4.9584e-23	0.049	0.003	1.66295e-18
RASA2	-1.83637	5.01692e-23	0.108	0.227	1.68257e-18
TNFRSF1A	0.602021	5.15319e-23	0.284	0.15	1.72828e-18
LAMP1	-1.22129	5.16479e-23	0.213	0.347	1.73217e-18
NDUFS6	0.191993	5.30709e-23	0.704	0.479	1.77989e-18
CORO1B	0.566828	5.55877e-23	0.378	0.214	1.8643e-18
MNT	0.897968	5.81991e-23	0.18	0.074	1.95188e-18
CNDP2	0.459533	5.95979e-23	0.407	0.238	1.99879e-18
KAT6B	-1.39737	5.96261e-23	0.174	0.301	1.99974e-18
KIF20B	-1.68641	6.43645e-23	0.166	0.287	2.15866e-18
RPL4	0.203517	6.88569e-23	0.987	0.957	2.30932e-18
RPS27	-0.330007	7.32716e-23	1	0.999	2.45738e-18
C12orf65	-1.88462	7.40648e-23	0.066	0.18	2.48399e-18
NCAPH	-3.61351	7.50963e-23	0.015	0.1	2.51858e-18
CDKN2AIP	-1.94744	7.6565e-23	0.076	0.189	2.56784e-18
MAP3K13	0.466644	8.40598e-23	0.214	0.095	2.8192e-18
UBL7	0.429711	8.49475e-23	0.325	0.173	2.84897e-18
SMC6	-1.64272	8.50456e-23	0.127	0.25	2.85226e-18
DLGAP5	-3.42837	8.53659e-23	0.015	0.099	2.863e-18
VRK1	-1.71285	8.56107e-23	0.134	0.256	2.87121e-18
HNRNPA0	-0.66673	8.72954e-23	0.773	0.727	2.92771e-18
KLF9	0.780565	8.86048e-23	0.253	0.122	2.97163e-18
AC004817.3	2.35624	9.35107e-23	0.063	0.008	3.13616e-18
DYNC1LI1	0.617676	9.70745e-23	0.362	0.206	3.25568e-18
TRAPPC5	1.88139	1.0432e-22	0.093	0.022	3.4987e-18
DIAPH3	-3.51443	1.0458e-22	0.013	0.095	3.5074e-18
RRAS2	-3.26873	1.0527e-22	0.017	0.101	3.53056e-18
AC109466.1	-7.29536	1.06225e-22	0	0.068	3.56258e-18
VASH1	2.47398	1.09911e-22	0.075	0.014	3.68619e-18
IKZF1	-0.874945	1.15032e-22	0.531	0.571	3.85793e-18
SYNRG	-1.56954	1.15783e-22	0.163	0.284	3.88314e-18
SLC38A1	-1.08114	1.20329e-22	0.381	0.472	4.03558e-18
KIAA1551	-1.45012	1.20702e-22	0.232	0.35	4.04809e-18
TNFAIP3	-1.66647	1.22754e-22	0.203	0.326	4.11693e-18
NDUFAB1	0.274631	1.24845e-22	0.606	0.397	4.18704e-18
ABR	0.974916	1.25476e-22	0.172	0.069	4.20821e-18
NAE1	-1.49297	1.28038e-22	0.175	0.297	4.29413e-18
APH1A	0.497619	1.30872e-22	0.559	0.37	4.3892e-18
VPS35	0.288731	1.31446e-22	0.556	0.353	4.40845e-18
RALB	0.828838	1.32896e-22	0.241	0.114	4.45708e-18
RTF2	0.315558	1.42659e-22	0.565	0.364	4.78451e-18
SUMF1	1.5911	1.444e-22	0.133	0.045	4.84289e-18
CYBRD1	1.28961	1.47723e-22	0.11	0.032	4.95433e-18
MSH6	-1.42381	1.70919e-22	0.152	0.274	5.73229e-18
SIGLEC7	1.47467	1.89306e-22	0.082	0.017	6.34896e-18
CDC6	-3.17091	1.90988e-22	0.016	0.1	6.40535e-18
SPTLC2	0.460409	1.93281e-22	0.335	0.183	6.48227e-18
THEMIS	-4.39667	1.97884e-22	0.002	0.072	6.63665e-18
RNASEK	0.701249	2.02383e-22	0.264	0.132	6.7875e-18
PNN	-0.754605	2.03583e-22	0.677	0.674	6.82777e-18
CDC42EP4	2.01084	2.11532e-22	0.071	0.012	7.09435e-18
UHRF1BP1L	0.717859	2.13277e-22	0.2	0.087	7.15287e-18
SSR4	0.268749	2.19987e-22	0.84	0.649	7.37792e-18
XCL2	-4.6772	2.31829e-22	0.004	0.077	7.77508e-18
DYNLT3	-1.72365	2.33662e-22	0.08	0.193	7.83657e-18
PDCD4	-1.3804	2.3501e-22	0.262	0.374	7.88175e-18
TOLLIP	0.609835	2.50607e-22	0.2	0.088	8.40485e-18
BANK1	-1.67089	2.61339e-22	0.158	0.276	8.76479e-18
AKIRIN2	0.373974	2.64308e-22	0.465	0.29	8.86436e-18
CDCA3	-3.33411	2.65004e-22	0.013	0.094	8.8877e-18
CWF19L2	-1.51054	2.84404e-22	0.168	0.292	9.53833e-18
KLRF1	-4.29629	2.86042e-22	0.023	0.109	9.59327e-18
CEP295	-2.36751	2.93225e-22	0.037	0.134	9.83417e-18
MDM4	-0.998643	2.99581e-22	0.571	0.631	1.00473e-17
NLRC5	-1.94421	3.0465e-22	0.096	0.209	1.02173e-17
RCC2	0.521203	3.11687e-22	0.391	0.227	1.04534e-17
HJURP	-4.22996	3.39259e-22	0.001	0.07	1.13781e-17
SHCBP1	-2.78395	3.43365e-22	0.049	0.151	1.15158e-17
NUP107	-1.42796	3.52059e-22	0.122	0.243	1.18073e-17
SELPLG	0.635694	3.53811e-22	0.292	0.153	1.18661e-17
GINS2	-2.16415	3.67023e-22	0.084	0.196	1.23092e-17
SCRN1	1.65249	3.70244e-22	0.1	0.027	1.24173e-17
WDR18	0.515934	3.74212e-22	0.262	0.13	1.25503e-17
MAP7D1	0.495954	3.76092e-22	0.439	0.267	1.26134e-17
RPL36	0.157484	3.82063e-22	0.996	0.978	1.28136e-17
LAPTM4A	0.509903	4.20094e-22	0.619	0.444	1.40891e-17
AC020916.1	0.936105	4.38907e-22	0.183	0.077	1.47201e-17
ETFB	0.248373	4.39445e-22	0.522	0.325	1.47381e-17
DPM3	0.486784	4.5756e-22	0.364	0.205	1.53457e-17
FAU	0.158336	4.65878e-22	0.988	0.973	1.56246e-17
RNF144B	0.752577	4.7138e-22	0.122	0.039	1.58092e-17
OSM	2.27216	4.78925e-22	0.077	0.015	1.60622e-17
HP1BP3	-1.00506	4.79744e-22	0.48	0.534	1.60896e-17
CHMP2B	0.628834	4.80251e-22	0.346	0.194	1.61066e-17
RUNX2	0.356592	4.83581e-22	0.224	0.101	1.62183e-17
PLAGL1	0.684909	4.87907e-22	0.167	0.067	1.63634e-17
THG1L	0.7981	5.0312e-22	0.165	0.065	1.68736e-17
MKRN1	0.435517	5.05857e-22	0.49	0.308	1.69654e-17
UPP1	0.687064	5.08322e-22	0.269	0.137	1.70481e-17
NPAT	-1.91766	5.20241e-22	0.054	0.158	1.74478e-17
ITGA5	1.02497	5.25888e-22	0.219	0.102	1.76372e-17
AL139020.1	-4.57259	5.35736e-22	0.004	0.075	1.79675e-17
ZGRF1	-2.86676	5.37949e-22	0.02	0.106	1.80417e-17
UBXN11	0.465379	5.40119e-22	0.177	0.073	1.81145e-17
PQBP1	0.409458	5.52693e-22	0.414	0.25	1.85362e-17
USF2	0.407724	5.92566e-22	0.418	0.246	1.98735e-17
GSTM4	1.55378	5.95242e-22	0.105	0.03	1.99632e-17
WASF1	-3.17081	5.98085e-22	0.011	0.089	2.00586e-17
ACSL4	1.05549	6.0253e-22	0.179	0.075	2.02077e-17
CDK2	-2.66054	6.33968e-22	0.026	0.115	2.1262e-17
PTGES3	-0.847772	6.50023e-22	0.641	0.634	2.18005e-17
TOM1	1.0904	6.58148e-22	0.177	0.073	2.2073e-17
SON	-0.643876	6.91404e-22	0.77	0.728	2.31883e-17
NSD3	-1.0487	7.20319e-22	0.454	0.52	2.41581e-17
TLR4	2.00521	7.409e-22	0.066	0.011	2.48483e-17
SH2D2A	-3.85755	7.77143e-22	0.004	0.073	2.60638e-17
CLCN5	1.58679	8.12239e-22	0.089	0.022	2.72409e-17
GALNT3	1.37439	8.49486e-22	0.137	0.048	2.84901e-17
EIF2A	0.334653	8.52176e-22	0.536	0.353	2.85803e-17
SRP72	0.330657	8.70187e-22	0.585	0.395	2.91843e-17
MMP25-AS1	-3.1187	9.06604e-22	0.011	0.088	3.04057e-17
MEGF9	1.00451	9.39908e-22	0.189	0.082	3.15226e-17
SUB1	0.222825	9.5846e-22	0.92	0.787	3.21448e-17
CDC25B	-2.03846	9.60311e-22	0.075	0.183	3.22069e-17
SIDT1-AS1	-5.67743	9.8653e-22	0.002	0.07	3.30862e-17
TMEM8B	1.72204	1.00346e-21	0.096	0.026	3.36541e-17
CBX6	0.414601	1.02435e-21	0.37	0.216	3.43548e-17
PSMC3IP	-3.77011	1.17874e-21	0.01	0.085	3.95325e-17
ATP11A	0.839157	1.19975e-21	0.167	0.067	4.02371e-17
SOD1	-0.754653	1.20159e-21	0.63	0.638	4.02988e-17
SLC2A9	2.51051	1.27798e-21	0.062	0.009	4.28609e-17
SPTA1	-5.52677	1.32125e-21	0.002	0.069	4.43121e-17
PIK3CB	0.930188	1.33622e-21	0.134	0.046	4.4814e-17
KLRC1	-6.02324	1.38022e-21	0.001	0.068	4.62898e-17
HSD17B11	0.311851	1.4047e-21	0.558	0.366	4.71109e-17
SMCO4	0.549799	1.43391e-21	0.253	0.127	4.80904e-17
TPM1	1.06314	1.45092e-21	0.149	0.056	4.8661e-17
GRASP	1.5312	1.47638e-21	0.092	0.023	4.95148e-17
NDUFA4	0.211399	1.48571e-21	0.9	0.769	4.98277e-17
VOPP1	0.545827	1.5568e-21	0.297	0.156	5.22119e-17
SMC3	-1.13506	1.58008e-21	0.463	0.519	5.29929e-17
SNX17	0.405194	1.58532e-21	0.499	0.324	5.31686e-17
CEP55	-2.51259	1.67247e-21	0.027	0.114	5.60913e-17
RNF181	0.24428	1.70045e-21	0.512	0.324	5.70298e-17
PDLIM5	1.05042	1.7499e-21	0.139	0.05	5.86882e-17
NDUFA10	0.297941	1.85498e-21	0.495	0.31	6.22122e-17
RBL2	-1.74387	1.92836e-21	0.173	0.287	6.46732e-17
CDV3	0.577261	1.93946e-21	0.39	0.233	6.50455e-17
AL662844.4	-1.94245	1.95212e-21	0.053	0.155	6.54701e-17
HIC1	3.04127	1.97323e-21	0.052	0.005	6.61783e-17
ARHGAP30	0.39665	1.99319e-21	0.574	0.389	6.68477e-17
DEGS1	0.680119	2.04223e-21	0.354	0.204	6.84922e-17
TPR	-0.943243	2.086e-21	0.529	0.573	6.99602e-17
SLC25A33	0.665734	2.24907e-21	0.303	0.163	7.54293e-17
ACSL1	0.635952	2.44617e-21	0.094	0.024	8.20396e-17
MYO5A	0.895724	2.61354e-21	0.208	0.096	8.76529e-17
PNP	0.598782	2.71012e-21	0.248	0.125	9.08919e-17
FOXO1	-2.13068	2.83286e-21	0.033	0.124	9.50085e-17
CTTNBP2NL	1.87973	2.9277e-21	0.116	0.037	9.81891e-17
LILRB1	0.900512	2.94576e-21	0.151	0.058	9.87949e-17
SOX11	-7.59894	2.97519e-21	0	0.063	9.97818e-17
LINC00114	-7.46688	2.97519e-21	0	0.063	9.97818e-17
RAG2	-3.74159	3.01498e-21	0.001	0.067	1.01116e-16
POLR2E	0.295889	3.21786e-21	0.548	0.349	1.07921e-16
GMNN	-1.85488	3.34612e-21	0.098	0.21	1.12222e-16
EIF3G	0.27453	3.34684e-21	0.781	0.598	1.12246e-16
MRPS12	0.497729	3.45109e-21	0.404	0.244	1.15743e-16
AURKAIP1	0.300557	3.47359e-21	0.664	0.449	1.16497e-16
BUB1B	-3.31292	3.48234e-21	0.01	0.085	1.16791e-16
OAT	0.841757	3.5558e-21	0.2	0.09	1.19254e-16
RYR1	3.75168	3.67698e-21	0.043	0.002	1.23319e-16
ERGIC3	0.306445	3.871e-21	0.628	0.427	1.29826e-16
LINC01436	-3.78005	4.06212e-21	0.009	0.082	1.36235e-16
GAS2L1	3.79096	4.33723e-21	0.041	0.002	1.45462e-16
TSPAN7	-5.85642	4.54606e-21	0.001	0.066	1.52466e-16
KIF2C	-2.84834	4.54918e-21	0.013	0.091	1.5257e-16
APIP	0.513853	4.57497e-21	0.287	0.153	1.53435e-16
CDCA7	-1.66104	4.91188e-21	0.104	0.219	1.64735e-16
AC015912.3	1.52318	4.98405e-21	0.086	0.021	1.67155e-16
VDAC2	0.318533	5.11632e-21	0.701	0.513	1.71591e-16
TM6SF1	1.79216	5.21925e-21	0.064	0.01	1.75043e-16
IKZF2	-3.79679	5.40215e-21	0.003	0.069	1.81177e-16
DTL	-3.24243	5.40575e-21	0.015	0.093	1.81298e-16
RNF7	0.372888	5.48112e-21	0.612	0.411	1.83826e-16
TUBA4A	-1.83374	5.53531e-21	0.103	0.214	1.85643e-16
CHPT1	0.296141	6.01706e-21	0.365	0.208	2.018e-16
HMMR	-2.34538	6.13985e-21	0.036	0.128	2.05918e-16
XRCC2	-2.82174	6.29345e-21	0.019	0.1	2.1107e-16
IRAK3	0.672019	6.34992e-21	0.224	0.107	2.12964e-16
STK32C	0.853694	6.42017e-21	0.163	0.066	2.1532e-16
CHN2	1.31975	6.47167e-21	0.108	0.032	2.17047e-16
AUTS2	-1.76685	6.78301e-21	0.071	0.176	2.27489e-16
PGGHG	-2.70751	6.893e-21	0.018	0.097	2.31177e-16
AC090204.1	0.728908	7.19814e-21	0.113	0.035	2.41411e-16
PLOD3	1.53116	7.24383e-21	0.139	0.052	2.42944e-16
COMMD5	0.642749	7.43986e-21	0.198	0.088	2.49518e-16
SEM1	0.23272	7.52131e-21	0.692	0.485	2.5225e-16
EML4	-1.35147	7.60827e-21	0.226	0.342	2.55166e-16
DDT	0.157884	7.7469e-21	0.714	0.502	2.59816e-16
TOX	-2.88096	7.8605e-21	0.018	0.097	2.63625e-16
POLQ	-3.83877	8.22524e-21	0.007	0.078	2.75858e-16
FKBP15	0.641541	8.37159e-21	0.216	0.103	2.80766e-16
GLUD1	0.371515	8.38462e-21	0.379	0.219	2.81204e-16
TMED5	0.451475	8.53737e-21	0.316	0.172	2.86326e-16
RAB4A	0.275729	8.56554e-21	0.442	0.27	2.87271e-16
SCN3A	-5.38574	8.80416e-21	0.001	0.065	2.95274e-16
POLE	-2.90459	8.90032e-21	0.018	0.097	2.98499e-16
HCFC1R1	0.517673	9.18541e-21	0.224	0.108	3.0806e-16
SNHG15	0.627779	9.23323e-21	0.367	0.217	3.09664e-16
LINC01410	2.22351	9.2587e-21	0.068	0.012	3.10518e-16
NOTCH2NL	1.49628	9.75603e-21	0.112	0.035	3.27198e-16
CPEB4	0.867499	1.05421e-20	0.194	0.086	3.53561e-16
FAH	1.24961	1.11756e-20	0.094	0.026	3.74807e-16
MRPL11	0.241417	1.26295e-20	0.497	0.312	4.23568e-16
OAS1	0.784093	1.29664e-20	0.202	0.093	4.34866e-16
ZNF641	1.00629	1.36634e-20	0.127	0.043	4.58243e-16
TRAF3IP2	-2.54364	1.39142e-20	0.03	0.117	4.66653e-16
ZDHHC1	2.77495	1.39295e-20	0.049	0.004	4.67168e-16
TSPAN32	0.36857	1.41755e-20	0.214	0.097	4.75417e-16
CLIC5	-6.33104	1.42271e-20	0.001	0.063	4.77147e-16
VPS13A	-1.706	1.45745e-20	0.081	0.189	4.888e-16
AIMP2	0.694106	1.46872e-20	0.188	0.084	4.92578e-16
CLECL1	0.714593	1.47387e-20	0.193	0.087	4.94307e-16
FKBP8	0.350684	1.53625e-20	0.667	0.475	5.15227e-16
NDUFV3	0.418527	1.57063e-20	0.332	0.188	5.26757e-16
EOMES	-5.17323	1.57269e-20	0.003	0.068	5.2745e-16
CD2	-1.3673	1.69332e-20	0.18	0.3	5.67904e-16
STX12	0.506978	1.70392e-20	0.266	0.138	5.71461e-16
SDK2	-3.71821	1.77106e-20	0.006	0.074	5.93977e-16
PRKACA	0.761655	1.78075e-20	0.165	0.067	5.97228e-16
CHCHD5	0.295116	1.80037e-20	0.384	0.231	6.03807e-16
AGTRAP	0.539167	1.96613e-20	0.237	0.115	6.594e-16
PCBP1	0.252828	2.01554e-20	0.775	0.598	6.75971e-16
SCCPDH	-2.05224	2.10026e-20	0.105	0.215	7.04387e-16
LYPLA1	0.218564	2.13318e-20	0.513	0.321	7.15425e-16
JOSD2	0.723706	2.24976e-20	0.244	0.124	7.54526e-16
ATP5PD	0.252633	2.25604e-20	0.689	0.475	7.5663e-16
RPS7	0.138568	2.50765e-20	0.998	0.991	8.41015e-16
VPS28	0.323528	2.65941e-20	0.647	0.453	8.91912e-16
TAF10	0.53802	2.66731e-20	0.318	0.177	8.94564e-16
CAMTA1	0.3154	2.83782e-20	0.473	0.29	9.51748e-16
CEP290	-1.9542	2.87328e-20	0.068	0.171	9.6364e-16
GRIP1	3.18465	2.9526e-20	0.052	0.006	9.90242e-16
HHIP-AS1	-3.78449	2.98537e-20	0.004	0.069	1.00123e-15
OVCH2	-6.81793	3.32324e-20	0	0.06	1.11455e-15
TTYH2	2.09584	3.36285e-20	0.071	0.014	1.12783e-15
ECM1	-4.34799	3.40526e-20	0.005	0.071	1.14206e-15
NME1	0.245655	3.43202e-20	0.415	0.254	1.15103e-15
UBAC1	0.556672	3.56351e-20	0.23	0.115	1.19513e-15
YES1	-3.67778	3.69728e-20	0.01	0.082	1.23999e-15
FCGR2B	2.07495	3.84009e-20	0.09	0.024	1.28789e-15
BRCA2	-1.89169	3.92213e-20	0.075	0.179	1.3154e-15
FAM102A	-3.13361	3.93752e-20	0.024	0.106	1.32057e-15
PRDX4	0.39693	4.04534e-20	0.278	0.148	1.35673e-15
SRGAP2B	0.492217	4.14553e-20	0.209	0.099	1.39033e-15
GFI1	-4.62319	4.22137e-20	0.006	0.073	1.41576e-15
SDHD	0.33239	4.26828e-20	0.43	0.265	1.43149e-15
EEF1E1	0.384195	4.27557e-20	0.37	0.22	1.43394e-15
FAM96A	0.442914	4.28813e-20	0.457	0.295	1.43815e-15
EHD1	-1.54039	4.37562e-20	0.091	0.2	1.4675e-15
ADM	2.32415	4.41286e-20	0.077	0.017	1.47998e-15
NDUFA13	0.351267	4.54083e-20	0.675	0.487	1.5229e-15
SAMM50	0.480054	4.75817e-20	0.277	0.148	1.5958e-15
CHD4	-1.04061	4.77032e-20	0.367	0.453	1.59987e-15
SYTL2	-2.96375	4.83652e-20	0.01	0.082	1.62207e-15
ANXA2R	-1.74374	4.83652e-20	0.07	0.172	1.62207e-15
LRPAP1	0.349643	4.88947e-20	0.456	0.283	1.63983e-15
DNASE1L1	0.870325	4.96562e-20	0.149	0.058	1.66537e-15
SIRPB1	1.44673	5.17929e-20	0.091	0.025	1.73703e-15
CDKN2C	-2.18106	5.3369e-20	0.056	0.153	1.78989e-15
WDR66	-3.29184	5.69991e-20	0.01	0.081	1.91164e-15
AC090152.1	-2.86179	6.11762e-20	0.019	0.097	2.05173e-15
FKBP11	-1.91762	6.31089e-20	0.099	0.206	2.11655e-15
AGTPBP1	0.546026	6.32626e-20	0.258	0.131	2.1217e-15
PHF14	-1.07301	6.38502e-20	0.313	0.412	2.14141e-15
SIGLEC10	1.60731	6.47162e-20	0.086	0.022	2.17045e-15
PHF1	-1.67945	6.76723e-20	0.094	0.2	2.26959e-15
KCNC3	2.29796	6.92317e-20	0.066	0.013	2.32189e-15
COX7C	0.227714	7.187e-20	0.942	0.857	2.41037e-15
COQ10A	-3.30381	7.68695e-20	0.019	0.097	2.57805e-15
HADHB	0.326659	7.69338e-20	0.413	0.246	2.58021e-15
SUCLG1	0.224461	7.73719e-20	0.458	0.283	2.5949e-15
ECHDC1	0.555556	7.75604e-20	0.364	0.217	2.60122e-15
PTPN18	0.429758	8.06111e-20	0.362	0.211	2.70354e-15
MPP7	1.35838	8.11068e-20	0.099	0.028	2.72016e-15
RPS6KC1	1.08165	8.303e-20	0.12	0.041	2.78466e-15
ORMDL3	-2.42582	8.39333e-20	0.032	0.116	2.81495e-15
PLOD1	1.3361	8.39435e-20	0.091	0.024	2.8153e-15
CHKA	0.792657	8.48353e-20	0.12	0.041	2.8452e-15
NHP2	0.220615	8.50381e-20	0.608	0.412	2.85201e-15
MARCO	2.91472	8.76545e-20	0.047	0.004	2.93976e-15
RUFY3	0.645	9.19029e-20	0.295	0.163	3.08224e-15
LINC01215	-2.90751	9.55664e-20	0.024	0.103	3.20511e-15
NDUFS4	0.334925	1.00044e-19	0.499	0.323	3.35528e-15
NCOR2	0.787408	1.00399e-19	0.237	0.12	3.36719e-15
MRPL41	0.216866	1.02786e-19	0.49	0.307	3.44725e-15
GZMK	-2.39457	1.03861e-19	0.029	0.113	3.48329e-15
SLC29A3	1.68072	1.07569e-19	0.109	0.035	3.60764e-15
INKA1	-2.40764	1.13157e-19	0.01	0.081	3.79506e-15
MT-ND3	0.159515	1.16263e-19	0.963	0.924	3.89921e-15
SLIRP	0.312102	1.17633e-19	0.531	0.346	3.94516e-15
P2RY10	-2.8871	1.23452e-19	0.021	0.099	4.14033e-15
SLC25A37	0.343474	1.23509e-19	0.323	0.181	4.14223e-15
PRDX1	-1.23595	1.28037e-19	0.563	0.571	4.29409e-15
PRKAR2A	0.383773	1.30597e-19	0.295	0.16	4.37996e-15
TGFBR3	-4.81162	1.32977e-19	0.003	0.065	4.45977e-15
PYURF	0.247258	1.42615e-19	0.63	0.438	4.78303e-15
ANXA7	0.378723	1.46028e-19	0.435	0.272	4.89749e-15
AC008060.1	-7.24712	1.49519e-19	0	0.058	5.01456e-15
LINC01922	-7.04124	1.49519e-19	0	0.058	5.01456e-15
GABARAPL1	0.902875	1.51674e-19	0.218	0.106	5.08684e-15
VSIG10	-2.30191	1.52062e-19	0.039	0.127	5.09986e-15
CBX1	-1.51926	1.53361e-19	0.183	0.292	5.14342e-15
TMEM179B	0.492807	1.53642e-19	0.359	0.209	5.15285e-15
HIST1H1B	-2.50061	1.56238e-19	0.055	0.151	5.23991e-15
CENPL	-2.4785	1.61594e-19	0.039	0.127	5.41953e-15
SHISAL2A	-3.1857	1.67579e-19	0.005	0.07	5.62027e-15
IFNG	-6.79739	1.72822e-19	0.001	0.061	5.79609e-15
NFIL3	1.59351	1.77556e-19	0.087	0.023	5.95487e-15
HMBS	1.04531	1.79106e-19	0.161	0.068	6.00687e-15
SAT2	0.331869	1.91025e-19	0.43	0.265	6.40659e-15
GABPB1-AS1	-1.17975	1.98441e-19	0.324	0.424	6.65532e-15
RPL28	0.118464	2.00382e-19	0.999	0.997	6.72042e-15
UBE2L3	0.238016	2.01995e-19	0.71	0.51	6.77452e-15
RGS19	0.259283	2.06198e-19	0.549	0.364	6.91547e-15
IFITM3	0.925424	2.07428e-19	0.359	0.225	6.95672e-15
IGKC	-2.06565	2.07467e-19	0.392	0.459	6.95803e-15
RRBP1	0.160038	2.19464e-19	0.415	0.243	7.36037e-15
ZRANB2	-0.960409	2.22595e-19	0.409	0.49	7.46539e-15
FAM45A	0.418283	2.38711e-19	0.239	0.121	8.0059e-15
PLK4	-4.57141	2.40943e-19	0.008	0.075	8.08075e-15
HACD3	-1.5616	2.56751e-19	0.102	0.209	8.61091e-15
UQCRQ	0.234144	2.76776e-19	0.782	0.582	9.2825e-15
CLN8	0.586932	2.7682e-19	0.275	0.148	9.28397e-15
N4BP2L2	-0.711726	2.781e-19	0.655	0.653	9.32691e-15
UBASH3B	-2.41488	2.78479e-19	0.063	0.157	9.33963e-15
NDUFS2	0.479147	2.80344e-19	0.437	0.281	9.40217e-15
FRAT2	1.42912	2.95692e-19	0.087	0.023	9.91692e-15
BUB1	-2.12898	3.01627e-19	0.016	0.091	1.0116e-14
GPI	0.430799	3.09362e-19	0.281	0.151	1.03754e-14
ZNF831	-4.36137	3.33208e-19	0.001	0.06	1.11751e-14
TAOK3	0.319225	3.36378e-19	0.598	0.401	1.12814e-14
MTRNR2L8	1.16364	3.45479e-19	0.162	0.07	1.15867e-14
DNMT1	-1.08117	3.48292e-19	0.373	0.458	1.1681e-14
JAKMIP2	-3.50843	3.59666e-19	0.01	0.077	1.20625e-14
C19orf24	0.320665	3.76432e-19	0.417	0.256	1.26248e-14
RIC3	-4.29686	3.81221e-19	0.007	0.071	1.27854e-14
DPYD	0.859012	3.87217e-19	0.181	0.082	1.29865e-14
CYBB	0.398556	3.89478e-19	0.345	0.199	1.30623e-14
MFSD2A	2.34254	3.99539e-19	0.066	0.013	1.33997e-14
RICTOR	-1.22885	4.00734e-19	0.259	0.368	1.34398e-14
MRPL3	0.341427	4.09062e-19	0.355	0.211	1.37191e-14
TRPV2	0.633401	4.14402e-19	0.211	0.101	1.38982e-14
ZNF793	-5.19767	4.28395e-19	0.002	0.062	1.43675e-14
CARS2	0.547891	4.31075e-19	0.223	0.111	1.44574e-14
COPE	0.209048	4.32368e-19	0.813	0.603	1.45008e-14
LSM10	0.330074	4.37202e-19	0.378	0.228	1.46629e-14
NEK2	-3.2247	4.41268e-19	0.006	0.07	1.47993e-14
NR4A3	1.73569	4.4483e-19	0.091	0.026	1.49187e-14
MALT1	0.697274	4.51144e-19	0.326	0.19	1.51305e-14
HNRNPA3	-0.598135	4.56548e-19	0.764	0.721	1.53117e-14
RNASEH2B	-1.06684	4.77205e-19	0.465	0.514	1.60045e-14
CEP135	-1.46832	4.836e-19	0.125	0.234	1.6219e-14
KIF1B	1.11527	5.01983e-19	0.137	0.054	1.68355e-14
GALK1	0.647886	5.12773e-19	0.226	0.114	1.71974e-14
SDCBP	0.430572	5.27785e-19	0.448	0.288	1.77009e-14
FAM120A	0.40076	5.37671e-19	0.343	0.2	1.80324e-14
CCDC170	4.81321	5.44012e-19	0.036	0.001	1.82451e-14
P2RY8	-1.61602	6.24266e-19	0.093	0.196	2.09366e-14
ID1	2.21418	6.30211e-19	0.083	0.022	2.1136e-14
MSH2	-1.28851	6.35077e-19	0.054	0.15	2.12992e-14
TBC1D8	1.88426	6.4529e-19	0.084	0.022	2.16417e-14
TRAF5	-1.70695	6.85095e-19	0.063	0.158	2.29767e-14
CCL4L2	-3.16544	6.86901e-19	0.018	0.093	2.30373e-14
CAPZB	0.238541	6.94641e-19	0.764	0.566	2.32969e-14
CIT	-3.70931	7.36284e-19	0.009	0.075	2.46935e-14
ARID1B	-1.03825	7.53556e-19	0.357	0.452	2.52727e-14
FAM111A	-1.46555	7.70395e-19	0.225	0.33	2.58375e-14
HOOK3	0.302492	7.80649e-19	0.424	0.261	2.61814e-14
BLM	-2.25052	8.36112e-19	0.027	0.108	2.80415e-14
CTSV	2.97765	8.48544e-19	0.063	0.012	2.84585e-14
TMBIM4	0.369896	8.67726e-19	0.588	0.41	2.91018e-14
ZNF274	-1.77166	8.69305e-19	0.089	0.19	2.91548e-14
NELL2	-3.94979	8.69435e-19	0.006	0.069	2.91591e-14
FOXM1	-3.09428	8.88414e-19	0.015	0.086	2.97956e-14
ATG16L2	0.465197	9.42771e-19	0.281	0.154	3.16186e-14
BNIP3L	0.291118	9.43985e-19	0.46	0.292	3.16594e-14
CHD9	-1.08402	9.51871e-19	0.48	0.512	3.19239e-14
NDUFA3	0.234901	9.52468e-19	0.691	0.5	3.19439e-14
ARHGAP11A	-2.2381	9.8955e-19	0.04	0.126	3.31875e-14
AUP1	0.282016	9.94024e-19	0.507	0.329	3.33376e-14
FARP1	-3.64009	1.03357e-18	0.007	0.071	3.46639e-14
NR4A2	0.0535136	1.04303e-18	0.346	0.194	3.49811e-14
TSC22D1	-1.9922	1.0518e-18	0.062	0.157	3.52753e-14
TEN1	0.335646	1.06045e-18	0.241	0.124	3.55655e-14
TBX21	-4.30282	1.09148e-18	0.004	0.064	3.6606e-14
MYO18B	-4.87754	1.12324e-18	0.002	0.06	3.76712e-14
RFC4	-2.04189	1.15661e-18	0.073	0.171	3.87902e-14
HPS5	0.957843	1.16014e-18	0.186	0.087	3.89087e-14
LAIR2	-7.88405	1.2209e-18	0	0.055	4.09465e-14
SPNS3	0.265217	1.23371e-18	0.251	0.129	4.13761e-14
ATF5	0.350873	1.26114e-18	0.2	0.095	4.2296e-14
MAP2K2	0.385633	1.28647e-18	0.255	0.131	4.31455e-14
STAT6	0.589483	1.3392e-18	0.337	0.199	4.49142e-14
WDR1	0.222896	1.38534e-18	0.541	0.355	4.64614e-14
CRIM1	-2.57354	1.42077e-18	0.015	0.085	4.76497e-14
ITGB1BP1	0.21455	1.56111e-18	0.505	0.322	5.23566e-14
ZHX2	-2.94558	1.5653e-18	0.016	0.087	5.2497e-14
VDAC1	-0.072687	1.61768e-18	0.642	0.436	5.42537e-14
PSMD9	0.325689	1.61925e-18	0.425	0.267	5.43065e-14
BTG3	-1.83356	1.62304e-18	0.122	0.226	5.44335e-14
NDUFS8	0.195544	1.70179e-18	0.638	0.437	5.70747e-14
SMAD1	-2.80612	1.70514e-18	0.031	0.111	5.71868e-14
PLCD1	1.87289	1.72018e-18	0.079	0.02	5.76913e-14
ARL8A	0.856671	1.76719e-18	0.223	0.113	5.92681e-14
FANCD2	-2.23549	1.83243e-18	0.049	0.139	6.1456e-14
CDCA2	-3.34977	1.92437e-18	0.006	0.068	6.45394e-14
TMEM236	-5.02714	1.93956e-18	0.002	0.06	6.50489e-14
TSPAN14	-1.53282	1.96957e-18	0.149	0.254	6.60556e-14
ZNF318	0.981246	2.05788e-18	0.159	0.068	6.90173e-14
VPS29	0.253241	2.09838e-18	0.636	0.44	7.03753e-14
C11orf21	1.0431	2.17001e-18	0.158	0.067	7.27779e-14
MYEF2	-2.35604	2.22963e-18	0.032	0.112	7.47773e-14
MAML2	-1.88628	2.29349e-18	0.041	0.126	7.69189e-14
TCF19	-2.13892	2.30519e-18	0.037	0.121	7.73114e-14
LUC7L3	-0.69187	2.34783e-18	0.657	0.648	7.87417e-14
UCK2	0.530782	2.36341e-18	0.138	0.055	7.92641e-14
KDSR	0.416586	2.3642e-18	0.219	0.108	7.92906e-14
GRAP2	-2.28842	2.43989e-18	0.018	0.09	8.18291e-14
MACF1	-1.15141	2.67586e-18	0.325	0.409	8.9743e-14
[truncated: 10,990 more rows]
