# Supplementary material for: Directed evolution-based discovery of ligands for in vivo restimulation of chimeric antigen receptor T cells
Source: Nat Biomed Eng. 2025 Aug 25;10(4):711–31. doi: 10.1038/s41551-025-01470-0 (PMC13099375; doi:10.1038/s41551-025-01470-0)
Supplement: Supplementary file 10 — Statistical source data. [file 41551_2025_1470_MOESM10_ESM.xlsx]

## Sheet: EDF4C
	H1	H1C11	H1E2
1666.67	0.8786	1.0702	1.3151
555.556	0.7794	0.9709	1.3423
185.185	0.4947	0.7436	1.4173
61.7284	0.2224	0.4536	1.3442
20.5761	0.0976	0.1327	1.0514
6.85871	0.0304	0.0885	0.7133
2.28624	0.0097	0.0167	0.3017

## Sheet: EDF4D
Control	H1	H1C11	H1E2	H1	H1C11	H1E2
121.667	882.667	1824.33	1768.5	85	128.167	38.9999
114.833	880	1923	1675	102	100	70

## Sheet: EDF4F
ALK123 IgG(nM)	A2	A3	A6	A11	C1	C5	E4	F5	F6	G6	H4
1000	13667	7722	6844	7499	7874	1972	18252	5258	1337	3536	4830
200	10160	6648	5174	3437	4939	706	15663	2186	916	1976	2249
40	5468	4440	2607	1283	2803	316	11724	962	445	947	1145
8	1551	2377	435	260	829	110	4844	343	169	432	425
1.6	348	807	157	93.9	210	54.2	1346	109	68.4	182	168
0.32	94.8	276	60.5	46.2	69.3	38.7	272	50.7	44.5	68.8	62.2
0.064	48.7	91.9	43.3	39.7	43.1	37.1	87.9	39.4	39.1	45.3	44.4
0	39	41.6	38.5	36.8	39.1	35.2	36.1	37.9	38	40.4	39.3

## Sheet: EDF4G
	OD
1000	2.53	2.3	2.47
500	2.44	2.44	2.45
250	2.26	2.39	2.41
100	2.45	2.45	2.37
50	2.15	2.19	2.27
25	2.13	1.84	2.1
10	1.25	1.23	1.4
5	0.928	0.865	1.11
1	0.266	0.291	0.303
0.5	0.166	0.181	0.183
0.1	0.0765	0.136	0.0807
0.05	0.0654	0.066	0.065
0.01	0.0575	0.0562	0.0538
0.001	0.0566	0.0517	0.0515
0.0001	0.0519	0.0584	0.0545

## Sheet: EDF4I
amph-ALK123E4 (0 nM)	amph-ALK123E4 (100 nM)	amph-ALK123E4 (1 μM)	NH-SY5Y (ALK+)
0	653.363	990.844	1385.09
0	661.709	1020.11	1033.3
0	537.922	1090.25	1120.43
