# Supplementary material for: Directed evolution-based discovery of ligands for in vivo restimulation of chimeric antigen receptor T cells
Source: Nat Biomed Eng. 2025 Aug 25;10(4):711–31. doi: 10.1038/s41551-025-01470-0 (PMC13099375; doi:10.1038/s41551-025-01470-0)
Supplement: Supplementary file 11 — Statistical source data. [file 41551_2025_1470_MOESM11_ESM.xlsx]

## Sheet: EDF6B
	Control T					CAR T					CAR T + Vax
0	0	0	0	0	0	0	0	0	0	0	0	0	0	0	0
4	1	3	5	2	2	70	48	39	66	40	108	136	144	162	84
7	1	4	2	4	3	38	62	24	82	33	221	246	408	409	220
14	2	3	3	1	1	58	77	21	63	36	437	516	780	570	437
21	0	3	2	2	2	18	55	35	53	30	331	268	432	301	295
30	0	1	2	1	2	17	20	26	26	4	192	260	230	262	293
