# Supplementary material for: Directed evolution-based discovery of ligands for in vivo restimulation of chimeric antigen receptor T cells
Source: Nat Biomed Eng. 2025 Aug 25;10(4):711–31. doi: 10.1038/s41551-025-01470-0 (PMC13099375; doi:10.1038/s41551-025-01470-0)
Supplement: Supplementary file 12 — Statistical source data. [file 41551_2025_1470_MOESM12_ESM.xlsx]

## Sheet: EDF7A
Days
0	0	0	0	0
6	4.75725	3.09584	8.38833	7.56838
8	19.3322	29.8497	39.5071	73.2439
14	453.258	1411.48	1065.9	914.05
19	7808.89	7291.8	6273.15	2775.08

## Sheet: EDF7C
Days	Untreated
14	1
14	1
14	1
15	1
15	1
15	1
15	1
15	1
15	1
15	1
16	1
16	1
16	1
16	1
16	1
16	1
16	1
16	1
19	1
19	1
19	1
19	1
19	1
20	1
20	1
18	1
18	1
18	1
18	1
18	1
18	1
18	1
18	1
18	1
18	1
18	1
18	1
17	1
17	1
17	1

## Sheet: EDF7F
Eμ-Myc + control T	Eμ-Myc + mFMC63	Eμ-Myc + mFITC_FMC63	Eμ-Myc hCD19 + control T	Eμ-Myc hCD19 + mFMC63	Eμ-Myc hCD19 + mFITC_FMC63
100.589	78.927	127.067	121.182	8.672	2.142
99.411	79.119	112.886	74.706	4.163	2.745
			104.112	6.971	2.608
