# Supplementary material for: Directed evolution-based discovery of ligands for in vivo restimulation of chimeric antigen receptor T cells
Source: Nat Biomed Eng. 2025 Aug 25;10(4):711–31. doi: 10.1038/s41551-025-01470-0 (PMC13099375; doi:10.1038/s41551-025-01470-0)
Supplement: Supplementary file 13 — Statistical source data. [file 41551_2025_1470_MOESM13_ESM.xlsx]

## Sheet: EDF8C
FMC63 mCAR-T	FMC63 mCAR-T + Vax	FMC63 IgG	negative control
0.106033	0.045567	1.7385	0.0899
0.037033	0.039333	1.5923	0.0245
	0.035667	1.6008	0.0106
0.0479	0.0459
0.2556	0.047567
0.116967	0.055267
0.049367	0.0881
0.0575	0.092967
