# Supplementary material for: Directed evolution-based discovery of ligands for in vivo restimulation of chimeric antigen receptor T cells
Source: Nat Biomed Eng. 2025 Aug 25;10(4):711–31. doi: 10.1038/s41551-025-01470-0 (PMC13099375; doi:10.1038/s41551-025-01470-0)
Supplement: Supplementary file 14 — Statistical source data. [file 41551_2025_1470_MOESM14_ESM.xlsx]

## Sheet: EDF9B
	control T								αFITC-FMC63 mCAR-T								αFITC-FMC63 mCAR-T + Amph-FITC Vax
0	0*
5	220700000	208000000	258500000	248500000	56450000	256700000	410200000	200500000	167200000	164800000	341700000	175300000	216700000	191200000	145600000	195400000	153200000	179500000	178000000	145300000	143900000	56050000	576800000	220000000
9	7637000000	6196000000	9297000000	3741000000	4432000000	16400000000	19560000000	16170000000	331500000	958600000	1989000000	258300000	1021000000	644600000	159600000	1815000000	40750000			18540000	391800000	292600000	579800000	70990000
12	40800000000	48790000000	54520000000	33070000000		106100000000	60740000000	44890000000	343600000	554500000	1170000000	460500000	540400000	426300000	1078000000	3776000000				31770000		757700000	513700000	876800000
14	75040000000	53980000000	153100000000	65770000000		163900000000	102400000000	84960000000	2051000000	1856000000	1756000000	531600000	2424000000	1676000000	2639000000	9356000000				67410000		722200000	3295000000	4101000000
16	136700000000	105600000000	186000000000	106100000000		175100000000	94200000000	85570000000	4176000000	4178000000	5692000000	2585000000	5485000000	7592000000	14820000000	38320000000				716800000		1233000000	14760000000	35150000000
18	171200000000	105200000000	203600000000			176000000000		127500000000	12450000000	10140000000	22590000000	4345000000	19230000000	15950000000	28670000000	82550000000				1428000000		31470000000	87870000000
20									51040000000	22990000000	78290000000	7129000000	65300000000	28200000000	49190000000	196400000000
22									204700000000	105500000000	249600000000	24960000000	170400000000	96250000000	228700000000	448900000000
24									363400000000	497900000000		38330000000	386400000000	188300000000	253500000000	353400000000
26									349100000000	534500000000		65560000000	428200000000	222200000000	422400000000

## Sheet: EDF9C
days	control T	αFITC-FMC63 mCAR-T	αFITC-FMC63 mCAR-T + FITC vax
12	1
11
7			1
7			1
11			1
12			1
38
38
40
42
43
28		1
17	1
17	1
18	1		1
18	1
20	1		1
20			1
20			1
22	1
22	1
26		1
26		1
26		1
26		1
26		1
26		1
28
29
27
30		1

## Sheet: EDF9D
Days	control T								FMC63 mCAR-T								FMC63 mCAR-T + Vax								αFITC-FMC63 mCAR-T								αFITC-FMC63 mCAR-T + Amph-FITC Vax
0	0	0	0	0	0	0	0	0	0	0	0	0	0	0	0	0	0	0	0	0	0	0	0	0	0	0	0	0	0	0	0	0	0	0	0	0	0	0	0	0
4	0	0	0	0	0	0	0	0	0	0	0	0	0	0	0	0	0	0	0	0	0	0	0	0	0	0	0	0	0	0	0	0	0	0	0	0	0	0	0	0
5	0	0	0	0	0	0	0	0	0	0	0	0	0	0	0	0	0	0	0	0	0	0	0	0	0	0	0	0	0	0	0	0	0	0	0	0	0	0	0	0
6	0	0	0	0	0	0	0	0	0	0	0	0	0	0	0	0	0	0	0	0	0	0	0	0	0	0	0	0	0	0	0	0	1	1	1	1	1	0	1	1
7	0	0	0	0	0	0	0	0	0	0	0	0	0	0	0	0	0	0	1	0	0	1	0	0	0	0	0	0	0	0	0	0	2	2	2	2	1	1	2	2
9	0	0	0	0	1	0	0	0	0	0	0	0	0	0	0	0	0	1	0	0	0	2	1	0	0	0	0	0	0	0	0	0	2			2	2	1	2	2
11	0	0	0	0	2	1	0	0	0	0	0	0	0	0	0	0	0	1	0	0	0	1	0	0	0	0	0	1	0	0	0	0	2			2	2	2	1	1
12	0	0	0	0	2	1	0	0	0	0	0	0	0	0	0	0	0	1	0	0	0	1	0	0	0	0	0	1	0	0	0	0	2			2	2	2	1	1
13	1	1	0	0		2	0	1	0	0	0	0	0	0	0		0	0	0	0	0	0	0	0	0	0	0	2	0	0	0	0				2		2	1	2
14	1	1	1	0		2	0	1	0	0	0	0	0	0	0		0	0	0	0	0	0	0	0	0	0	0	0	0	0	0	0				2		2	1	2
16	1	2	2	1		2	2	1	0	0	0	0	0	0	0		0	0	0	0	0	0	1	0	0	0	0	0	0	0	0	0				2		2	2	2
18	1	2	2			2		2	0	0	0	0	0	0	0		0	0	0	0	0	0	1	0	0	0	0	0	0	0	0	0				2		2	2
19	1	2	2			2		2	0	0	0	0	0	0	0		0	0	0	0	0	0	1	0	0	0	0	0	0	0	0	0				2		2	2
20	2							2	0	0	0	0	0	0	0		0	0	0	0	0	0	1	0	0	0	0	0	0	0	0	1
22	2							2	1	0	0	1	0	0	2		0	0	0	0	0	0	1	0	0	0	0	1	0	0	0	2
24									1	2	1	2	1	1	1		0	1	0	0	0	0	0	0	1	1		2	1	2	1	2
26									2	2	2	2	1	2	2		0		0	0	1	1	0	0	2	2		2	1	1	2
28																	0		0	0			0	0
30																	0		0	0			0	0
32																	0		0	0			0	0
34																	0		0	0			0	0
36																	1		1	0			0	0
38																				1			1	1
40																							1	1
42																								1

## Sheet: EDF9E
control T	FMC63 mCAR-T	FMC63 mCAR-T + Vax	αFITC-FMC63 mCAR T	αFITC-FMC63 mCAR T + Amph-FITC Vax
28.6431	96.5372	443.127	14.6795	368.045
36.8705	38.3066	599.862	19.8311
25.5205	93.5185	610.018	46.5888
8.39667	41.358	544.576	41.4614	378.643
7.69524	187.297	586.355	60.6495
5.94817	36.3925	535.484	90.355	307.61
1.49381	108.186	957.265	187.329	307.058
2.69573	59.1117	1625.37	111.842	711.474

## Sheet: EDF9F
control T	FMC63 mCAR-T	FMC63 mCAR-T + Vax	αFITC-FMC63 mCAR T	αFITC-FMC63 mCAR T + Amph-FITC Vax		control T	FMC63 mCAR-T	FMC63 mCAR-T + Vax	αFITC-FMC63 mCAR T	αFITC-FMC63 mCAR T + Amph-FITC Vax		control T	FMC63 mCAR-T	FMC63 mCAR-T + Vax	αFITC-FMC63 mCAR T	αFITC-FMC63 mCAR T + Amph-FITC Vax		control T	FMC63 mCAR-T	FMC63 mCAR-T + Vax	αFITC-FMC63 mCAR T	αFITC-FMC63 mCAR T + Amph-FITC Vax			control T	FMC63 mCAR-T	FMC63 mCAR-T + Vax	αFITC-FMC63 mCAR T	αFITC-FMC63 mCAR T + Amph-FITC Vax
9.395	5.76	13.28	0	8176.11		0	0	0	0	745.63		0	0	0	0	315.54		0	0	10.26	0	0			5.88	3.135	1.105	2.13	2.39
6.905	8.93	9.24	0			0	0	0	0			0	0	0	0			0	0	0	0				0.9	3.865	1.94	1.835
10.77	7.895	16.995	0	8073.65		0	0	0	0	746.83		0	0	0	0	306.935		0	0	0	0	0			6.695	1.835	5.47	6.905	8.7
6.98	232.625	6.835	30.435	7669.13		0	0	0	0	699.16		0	97.395	0	188.31	272.955		16.135	10.325	0	0	0			5.925	0.9	1.38	3.615	5.37
15.05	7.745	18.855	5.375	8233.42		0	0	0	0	749.975		0	0	0	0	298.385		0	0	11.755	0	0			6.915	4.78	1.38	3.925	4.89
26.845	8.46	31.72	5.07	8183.8		0	0	0	0	750.12		94.92	0	61.05	0	319.925		0	0	10.15	0	0			7.26	4.85	2.17	5.705	5.745
13.115	8.615	21.485	10.02	7499.34		0	0	0	0	699.005		0	0	0	0	294.76		0	0	9.71	0	0			3.985	2.67	2.52	2.54	8.16
11.23	0	12.175	5.525	7694.88		0	0	0	0	700.5		0	0	0	0	269.045		0	0	17.525	0	0			2.825	0.9	2.95	2.645	14.32

## Sheet: EDF9G
unlabeled	Amph-F12-A2	unlabeled	Amph-F12-A2	Amph-FITC
0	2806.44	0	1040.99	8698.7
0	2238.02	0	1131.64	9072.45
0	1880.62	0	1079.63	8488.42

## Sheet: EDF9H
unlabeled	Amph-F12-A2	unlabeled	Amph-F12-A2	Amph-FITC
0	352.604	0	375.495	882.172
0	382.098	0	228.026	942.04
0	401.027	0	204.255	880.851

## Sheet: EDF9J
	EuMyc hCD19 + control T cells					EuMyc hCD19 + FITC/FMC63 CAR T cells					EuMyc hCD19 + FITC/FMC63 CAR T cells + FITC vax					EuMyc hCD19 + FITC/FMC63 CAR T cells + aIL-6/dexa					EuMyc hCD19 + FITC/FMC63 CAR T cells + FITC vax + aIL6/dexa
5	29300000	19770000	17980000	38270000	26520000	25560000	23130000	47860000	30940000	30340000	28300000	5530000	30010000	25800000	11640000	38310000	42390000	42810000	56370000	67540000	25930000	27340000	25820000	26380000	58330000
9	1077000000	664300000	424700000	681000000	764300000	982900000	713700000	1399000000	819300000	1075000000	54790000	8619000	97150000	149200000	45010000	484000000	217700000	117600000	138700000	83800000	117600000	138700000	83800000	172000000	101200000
11	4449000000	4317000000	4484000000	6417000000	5294000000	2694000000	690900000	3556000000	2583000000	2436000000	9740000	49940000	4850000	495700	14480000	2964000000	983400000	4304000000	5370000000	6951000000	9529000	4421000	5840000	7583000	19520000
14	44920000000	35900000000	23670000000	49340000000	54680000000	218400000	23650000	284400000	4302000000	1338000000		4790000	20060000			1325000000	1882000000	9999000000	3384000000	17450000000	38510000	25950000	60780000	170200000	340400000
16	55460000000	57640000000	58470000000	102800000000	83170000000	172400000	64360000	1912000000	24220000000	6187000000		1841000	15770000			6516000000	905700000	592400000	6271000000	28740000000	160700000	88970000	106100000	273900000	405600000
18	126700000000	97780000000	105700000000	135600000000	172700000000	486100000	177800000	4051000000	54140000000	3185000000		7521000	71190000			640800000	9804000000	59420000000	33130000000	58070000000	757300000	91820000	213200000	845900000	334900000
20	228400000000	190700000000	256900000000	172700000000	375500000000	450400000	527300000	9844000000	158900000000	155400000000						328000000000	62170000000	90630000000	162100000000	228500000000	3542000000	1522000000	1992000000	3580000000	2761000000
22						35710000000	3505000000	26580000000	342800000000	209600000000						392700000000	276200000000	131000000000		289900000000	9579000000	6843000000	9518000000	10410000000	7708000000

## Sheet: EDF9K
EuMyc hCD19 + control T cells	EuMyc hCD19 + FITC/FMC63 CAR T cells	EuMyc hCD19 + FITC/FMC63 CAR T cells + aIL-6/dexa	EuMyc hCD19 + FITC/FMC63 CAR T cells + FITC vax + aIL6/dexa
228400000000	450400000	328000000000	3542000000
190700000000	527300000	62170000000	1522000000
256900000000	9844000000	90630000000	1992000000
172700000000	158900000000	162100000000	3580000000
375500000000	155400000000	228500000000	2761000000

## Sheet: EDF9L
EuMyc hCD19 + control T cells					EuMyc hCD19 + FITC/FMC63 CAR T cells					EuMyc hCD19 + FITC/FMC63 CAR T cells + FITC vax					EuMyc hCD19 + FITC/FMC63 CAR T cells + aIL-6/dexa					EuMyc hCD19 + FITC/FMC63 CAR T cells + FITC vax + aIL6/dexa
0	0	0	0	0	0	0	0	0	0	0	0	0	0	0	0	0	0	0	0	0	0	0	0	0
0	0	0	0	0	0	0	0	0	0	0	0	0	0	0	0	0	0	0	0	0	0	0	0	0
0	0	0	0	0	0	0	0	0	0	1	1	1	1	1	0	0	0	0	0	0	0	0	0	1
0	0	0	0	0	0	0	0	0	0	1	1	1	1	1	0	0	0	0	0	0	0	0	0	0
0	0	0	0	0	0	0	0	0	0	1	1	1	1	2	0	0	0	0	0	0	0	0	0	0
0	0	0	0	0	0	0	0	0	0	1	1	1	2	2	0	0	0	0	0	0	0	0	0	0
0	0	0	0	0	0	0	0	0	0	2	1	1	2	2	0	0	0	0	0	0	0	0	0	0
0	0	0	0	0	0	0	0	0	0		2	2			0	0	0	0	0	0	0	0	0	0
0	0	0	0	0	0	0	0	0	0		2	2			0	0	0	0	0	0	1	0	1	0
0	0	0	0	0	0	0	0	0	0		2	2			0	0	0	0	0	0	1	0	1	0
1	2	1	2	2	0	0	0	0	0						0	0	0	0	0	0	0	0	0	0
2	2	2	2	2	0	0	0	0	0						0	0	0	0	0	0	0	0	0	0

[truncated: 2 more sheets: EDF9M, EDF9N]
