# Supplementary material for: Directed evolution-based discovery of ligands for in vivo restimulation of chimeric antigen receptor T cells
Source: Nat Biomed Eng. 2025 Aug 25;10(4):711–31. doi: 10.1038/s41551-025-01470-0 (PMC13099375; doi:10.1038/s41551-025-01470-0)
Supplement: Supplementary file 15 — Statistical source data. [file 41551_2025_1470_MOESM15_ESM.xlsx]

## Sheet: EDF10A
DCamph-F12-A1 + CD19 CAR-T	DCamph-F12-A1 + control T	K562amph-F12-A1 + CD19 CAR-T	K562amph-F12-A1 + control T	Nalm6 + CD19 CAR-T	Nalm6 + control T
104.337	97.32			70.85	93.09
111.847	86.27	89.6043	104.5	50.5903	104.32
86.3182	91.03	78.9375	93.67	45.9398	99.28
92.7388	104.85
100.481	120.53	64.2808	101.83	46.604	103.31

## Sheet: EDF10C
	IFN-γ+					IFN-γ+TNF-α+					TNF-α+
CAR-T	75.7	74.4	62.5	37.5	58.5	3.76	3.74	2.28	2.18	17.1	3.92	3.94	2.34	2.53	17.9
CAR-T + DC-mVax	89.3	95.3	92.6	87.7	79.7	34.8	71.2	69.5	46.1	16.5	36.7	73.4	73.1	50.9	18

## Sheet: EDF10E
CAR-T + DC-mVax	CAR-T	CAR-T + DC-mVax	CAR-T	CAR-T + DC-mVax	CAR-T
22.3	13.9	15	12.1	13.4	19
23.1	14.5	18.3	13.1	13.8	16
21	13.5	16	12.6	11.3	15.8
28.3	15.5	19.8	13.3	12.3	17.4
29.6	12.6	17.1	17.9	12.4	28.7
